# Supplementary material for: Lung‐Specific mRNA Delivery by Ionizable Lipids with Defined Structure‐Function Relationship and Unique Protein Corona Feature
Source: Adv Sci (Weinh). 2025 Feb 18;12(14):2416525. doi: 10.1002/advs.202416525 (PMC11984862; doi:10.1002/advs.202416525)
Supplement: Supplementary file 2 — Raw data for proteomics [file ADVS-12-2416525-s002.xlsx]

## Sheet: Sheet1
Table S1. List of corona proteins identified by LC/MS for 10 LNPs.
Group name	LNP name
1	A1-3O14
2	A1-3B14
3	A1-4O14
4	A2-3O14
5	A2-3B14
6	A2-4O14
7	A6-3O14
8	A7-3O14
9	A8-3O14
10	A9-3O14
11	N/A

## Sheet: proteinGroups
Protein IDs	Majority protein IDs	Peptide counts (all)	Peptide counts (razor+unique)	Peptide counts (unique)	Protein names	Gene names	Fasta headers	Number of proteins	Peptides	Razor + unique peptides	Unique peptides	Peptides 01_60min-1-1	Peptides 01_60min-11-1	Peptides 01_60min-11-2	Peptides 01_60min-11-3	Peptides 01_60min-1-2	Peptides 01_60min-1-3	Peptides 01_60min-2-1	Peptides 01_60min-2-2	Peptides 01_60min-2-3	Peptides 01_60min-3-1	Peptides 01_60min-3-2	Peptides 01_60min-3-3	Peptides 05_60min-10-1	Peptides 05_60min-10-2	Peptides 05_60min-10-3	Peptides 05_60min-4-1	Peptides 05_60min-4-2	Peptides 05_60min-4-3	Peptides 05_60min-6-1	Peptides 05_60min-6-2	Peptides 05_60min-6-3	Peptides 05_60min-7-1	Peptides 05_60min-7-2	Peptides 05_60min-7-3	Peptides 05_60min-8-1	Peptides 05_60min-8-2	Peptides 05_60min-8-3	Peptides 05_60min-9-1	Peptides 05_60min-9-2	Peptides 05_60min-9-3	Peptides 11_60min-5-1	Peptides 11_60min-5-2	Peptides 11_60min-5-3	Razor + unique peptides 01_60min-1-1	Razor + unique peptides 01_60min-11-1	Razor + unique peptides 01_60min-11-2	Razor + unique peptides 01_60min-11-3	Razor + unique peptides 01_60min-1-2
A0A075B5J6;P01629	A0A075B5J6;P01629	1;1	1;1	1;1	Ig kappa chain V-II region 2S1.3	Gm20730	tr|A0A075B5J6|A0A075B5J6_MOUSE Predicted gene, 20730 OS=Mus musculus OX=10090 GN=Gm20730 PE=4 SV=7;sp|P01629|KV2A4_MOUSE Ig kappa chain V-II region 2S1.3 OS=Mus musculus OX=10090 PE=1 SV=1	2	1	1	1	1	1	1	1	1	1	1	1	0	1	1	1	1	0	1	1	1	1	1	1	1	1	1	1	1	1	1	1	1	1	0	1	1	1	1	1	1	1
A0A075B5J9;A0A075B5K3;A0A0G2JFA8;A0A0G2JDN5	A0A075B5J9;A0A075B5K3;A0A0G2JFA8;A0A0G2JDN5	2;2;2;2	2;2;2;2	2;2;2;2		Igkv17-127;Igkv17-121	tr|A0A075B5J9|A0A075B5J9_MOUSE Immunoglobulin kappa variable 17-127 OS=Mus musculus OX=10090 GN=Igkv17-127 PE=4 SV=7;tr|A0A075B5K3|A0A075B5K3_MOUSE Immunoglobulin kappa variable 17-121 OS=Mus musculus OX=10090 GN=Igkv17-121 PE=4 SV=7;tr|A0A0G2JFA8|A0A0G2JF	4	2	2	2	1	1	1	1	2	1	1	1	1	1	1	1	1	1	1	1	1	1	1	1	1	2	1	1	1	1	1	1	2	0	2	2	2	1	1	1	1	2
A0A075B5K0;A0A140T8P9;P01638;P01637	A0A075B5K0	4;1;1;1	4;1;1;1	4;1;1;1		Igkv14-126	tr|A0A075B5K0|A0A075B5K0_MOUSE Immunoglobulin kappa variable 14-126 (Fragment) OS=Mus musculus OX=10090 GN=Igkv14-126 PE=4 SV=7	4	4	4	4	3	1	0	1	4	4	4	4	4	3	3	3	4	4	4	2	2	2	4	3	4	4	3	4	4	4	4	4	4	4	3	4	4	3	1	0	1	4
A0A075B5K2;A0A0G2JDR3	A0A075B5K2;A0A0G2JDR3	2;1	2;1	2;1		Igkv9-124	tr|A0A075B5K2|A0A075B5K2_MOUSE Immunoglobulin kappa chain variable 9-124 OS=Mus musculus OX=10090 GN=Igkv9-124 PE=1 SV=7;tr|A0A0G2JDR3|A0A0G2JDR3_MOUSE Immunoglobulin kappa chain variable 9-124 (Fragment) OS=Mus musculus OX=10090 GN=Igkv9-124 PE=1 SV=4	2	2	2	2	1	1	1	2	2	1	1	1	1	1	0	1	1	1	1	2	2	2	1	0	1	2	2	2	1	0	0	0	1	1	2	2	2	1	1	1	2	2
A0A075B5K6;P03976	A0A075B5K6;P03976	1;1	1;1	1;1	Ig kappa chain V-II region 17S29.1	Igkv2-109	tr|A0A075B5K6|A0A075B5K6_MOUSE Immunoglobulin kappa variable 2-109 (Fragment) OS=Mus musculus OX=10090 GN=Igkv2-109 PE=4 SV=4;sp|P03976|KV2A5_MOUSE Ig kappa chain V-II region 17S29.1 OS=Mus musculus OX=10090 PE=1 SV=1	2	1	1	1	1	1	1	0	0	0	1	1	1	0	1	1	0	0	1	1	0	1	0	0	0	1	1	0	0	1	0	0	1	0	0	1	0	1	1	1	0	0
A0A075B5M2;A0A075B5M3;A0A0G2JH00;A0A0G2JGI6;A0A075B5L2;P01680	A0A075B5M2;A0A075B5M3;A0A0G2JH00;A0A0G2JGI6;A0A075B5L2;P01680	1;1;1;1;1;1	1;1;1;1;1;1	1;1;1;1;1;1	Ig kappa chain V-IV region S107B	Igkv4-61;Igkv4-58;Igkv4-91	tr|A0A075B5M2|A0A075B5M2_MOUSE Immunoglobulin kappa chain variable 4-61 OS=Mus musculus OX=10090 GN=Igkv4-61 PE=4 SV=7;tr|A0A075B5M3|A0A075B5M3_MOUSE Immunoglobulin kappa variable 4-58 OS=Mus musculus OX=10090 GN=Igkv4-58 PE=1 SV=1;tr|A0A0G2JH00|A0A0G2JH00	6	1	1	1	1	1	1	1	1	1	1	1	1	1	1	1	0	0	1	1	1	1	0	0	1	1	1	1	0	0	0	0	0	1	1	1	1	1	1	1	1	1
A0A075B5L3	A0A075B5L3	1	1	1		Igkv4-90	tr|A0A075B5L3|A0A075B5L3_MOUSE Immunoglobulin kappa chain variable 4-90 (Fragment) OS=Mus musculus OX=10090 GN=Igkv4-90 PE=4 SV=5	1	1	1	1	0	0	0	0	0	0	0	0	0	0	0	0	0	0	0	1	0	0	0	0	0	1	1	1	0	0	0	0	0	0	0	0	0	0	0	0	0	0
A0A075B5M1;A0A0G2JFU6	A0A075B5M1;A0A0G2JFU6	2;1	2;1	2;1		Igkv4-63	tr|A0A075B5M1|A0A075B5M1_MOUSE Immunoglobulin kappa variable 4-63 OS=Mus musculus OX=10090 GN=Igkv4-63 PE=1 SV=1;tr|A0A0G2JFU6|A0A0G2JFU6_MOUSE Immunoglobulin kappa variable 4-63 (Fragment) OS=Mus musculus OX=10090 GN=Igkv4-63 PE=1 SV=1	2	2	2	2	1	1	1	2	1	0	2	2	2	2	0	1	1	0	1	1	0	0	0	0	0	2	0	1	0	0	0	0	1	2	2	0	1	1	1	1	2	1
A0A075B5M7;A0A0G2JDV4	A0A075B5M7;A0A0G2JDV4	2;1	1;0	1;0		Igkv5-39	tr|A0A075B5M7|A0A075B5M7_MOUSE Immunoglobulin kappa variable 5-39 OS=Mus musculus OX=10090 GN=Igkv5-39 PE=1 SV=7;tr|A0A0G2JDV4|A0A0G2JDV4_MOUSE Immunoglobulin kappa variable 5-39 (Fragment) OS=Mus musculus OX=10090 GN=Igkv5-39 PE=1 SV=4	2	2	1	1	1	2	1	2	1	1	1	1	1	2	1	1	1	1	1	1	1	1	1	1	1	2	1	1	1	1	1	2	1	1	2	2	2	0	1	0	1	0
A0A075B5N4;A0A0G2JF28	A0A075B5N4;A0A0G2JF28	5;4	5;4	2;1		Igkv8-27	tr|A0A075B5N4|A0A075B5N4_MOUSE Immunoglobulin kappa chain variable 8-27 OS=Mus musculus OX=10090 GN=Igkv8-27 PE=4 SV=1;tr|A0A0G2JF28|A0A0G2JF28_MOUSE Immunoglobulin kappa chain variable 8-27 (Fragment) OS=Mus musculus OX=10090 GN=Igkv8-27 PE=4 SV=1	2	5	5	2	4	5	4	4	3	5	3	2	3	4	5	5	2	5	4	5	5	5	3	1	4	5	5	4	2	3	2	3	4	5	4	5	4	4	5	4	4	3
A0A075B5N7;A0A0G2JGY3;A0A140T8Q3;P01633;A0A140T8P1	A0A075B5N7;A0A0G2JGY3	5;4;2;2;1	5;4;2;2;1	3;2;0;0;0		Igkv6-13	tr|A0A075B5N7|A0A075B5N7_MOUSE Immunoglobulin kappa variable 6-13 OS=Mus musculus OX=10090 GN=Igkv6-13 PE=1 SV=7;tr|A0A0G2JGY3|A0A0G2JGY3_MOUSE Immunoglobulin kappa variable 6-13 (Fragment) OS=Mus musculus OX=10090 GN=Igkv6-13 PE=1 SV=4	5	5	5	3	4	4	3	4	4	4	4	5	3	4	3	4	4	4	4	5	5	5	3	3	4	5	4	5	3	2	3	3	3	3	5	4	4	4	4	3	4	4
A0A075B5N9;A0A0G2JE31;P01674;P03977;P01673;P01672;P01671;P01670;P01669;P01667;P01659;P01655	A0A075B5N9;A0A0G2JE31;P01674;P03977;P01673;P01672;P01671;P01670;P01669;P01667;P01659;P01655	2;1;1;1;1;1;1;1;1;1;1;1	2;1;1;1;1;1;1;1;1;1;1;1	1;1;1;0;0;0;0;0;0;0;0;0	Ig kappa chain V-III region PC 2154;Ig kappa chain V-III region 50S10.1;Ig kappa chain V-III region PC 2485/PC 4039;Ig kappa chain V-III region PC 7940;Ig kappa chain V-III region PC 7175;Ig kappa chain V-III region PC 6684;Ig kappa chain V-III region PC 7769;Ig kappa chain V-III region PC 6308;Ig kappa chain V-III region TEPC 124;Ig kappa chain V-III region PC 7132	Igkv3-7	tr|A0A075B5N9|A0A075B5N9_MOUSE Immunoglobulin kappa variable 3-7 OS=Mus musculus OX=10090 GN=Igkv3-7 PE=4 SV=7;tr|A0A0G2JE31|A0A0G2JE31_MOUSE Immunoglobulin kappa variable 3-7 (Fragment) OS=Mus musculus OX=10090 GN=Igkv3-7 PE=4 SV=4;sp|P01674|KV3AM_MOUSE I	12	2	2	1	1	2	1	1	1	1	2	2	1	1	2	1	1	1	2	2	2	2	2	1	2	2	2	2	1	1	1	1	2	2	2	1	2	1	2	1	1	1
A0A075B5P1	A0A075B5P1	2	2	2		Igkv3-1	tr|A0A075B5P1|A0A075B5P1_MOUSE Immunoglobulin kappa variable 3-1 (Fragment) OS=Mus musculus OX=10090 GN=Igkv3-1 PE=1 SV=7	1	2	2	2	2	0	0	0	2	2	0	0	0	0	0	0	0	0	0	2	2	2	1	0	1	2	2	2	0	0	0	0	0	0	0	2	1	2	0	0	0	2
A0A075B5P3;A0A0A6YVP0	A0A075B5P3;A0A0A6YVP0	12;12	12;12	2;2		Ighg2b	tr|A0A075B5P3|A0A075B5P3_MOUSE Immunoglobulin heavy constant gamma 2B (Fragment) OS=Mus musculus OX=10090 GN=Ighg2b PE=1 SV=1;tr|A0A0A6YVP0|A0A0A6YVP0_MOUSE Immunoglobulin heavy constant gamma 2B (Fragment) OS=Mus musculus OX=10090 GN=Ighg2b PE=1 SV=2	2	12	12	2	10	12	12	12	9	9	10	11	9	11	12	12	11	10	10	8	8	10	11	10	10	8	11	9	9	12	9	12	11	11	11	11	11	10	12	12	12	9
A0A075B5P4;A0A0A6YWR2	A0A075B5P4;A0A0A6YWR2	8;8	8;8	1;1		Ighg1	tr|A0A075B5P4|A0A075B5P4_MOUSE Ig gamma-1 chain C region secreted form (Fragment) OS=Mus musculus OX=10090 GN=Ighg1 PE=1 SV=1;tr|A0A0A6YWR2|A0A0A6YWR2_MOUSE Ig gamma-1 chain C region secreted form (Fragment) OS=Mus musculus OX=10090 GN=Ighg1 PE=1 SV=1	2	8	8	1	4	6	7	6	4	6	5	7	5	6	7	6	5	6	5	5	5	5	6	8	6	4	6	4	6	6	6	4	7	4	6	5	3	4	6	7	6	4
A0A075B5P5;A0A1Y7VJN6;P03987	A0A075B5P5;A0A1Y7VJN6;P03987	10;10;10	10;10;10	10;10;10	Ig gamma-3 chain C region	Ighg3	tr|A0A075B5P5|A0A075B5P5_MOUSE Immunoglobulin heavy constant gamma 3 (Fragment) OS=Mus musculus OX=10090 GN=Ighg3 PE=4 SV=1;tr|A0A1Y7VJN6|A0A1Y7VJN6_MOUSE Immunoglobulin heavy constant gamma 3 (Fragment) OS=Mus musculus OX=10090 GN=Ighg3 PE=4 SV=1;sp|P0398	3	10	10	10	3	7	4	5	3	2	6	7	7	7	6	6	4	6	2	7	3	3	2	3	2	3	4	6	2	3	3	1	3	5	7	6	7	3	7	4	5	3
A0A075B5P6;P01872;A0A075B6A0	A0A075B5P6;P01872;A0A075B6A0	31;30;28	31;30;28	31;30;28	Ig mu chain C region	Ighm	tr|A0A075B5P6|A0A075B5P6_MOUSE Immunoglobulin heavy constant mu (Fragment) OS=Mus musculus OX=10090 GN=Ighm PE=1 SV=1;sp|P01872|IGHM_MOUSE Immunoglobulin heavy constant mu OS=Mus musculus OX=10090 GN=Ighm PE=1 SV=2;tr|A0A075B6A0|A0A075B6A0_MOUSE Immunoglob	3	31	31	31	25	24	23	23	24	22	24	23	24	23	23	24	26	25	29	26	25	29	24	23	23	26	27	26	24	26	24	24	24	23	23	24	25	25	24	23	23	24
A0A075B5P8	A0A075B5P8	1	1	1		Ighv2-2	tr|A0A075B5P8|A0A075B5P8_MOUSE Immunoglobulin heavy variable 2-2 (Fragment) OS=Mus musculus OX=10090 GN=Ighv2-2 PE=4 SV=1	1	1	1	1	1	0	1	0	1	1	0	0	0	0	0	0	1	0	0	1	1	1	0	1	0	1	1	1	0	0	0	0	0	1	1	0	1	1	0	1	0	1
A0A075B5Q2	A0A075B5Q2	2	1	1		Ighv5-9	tr|A0A075B5Q2|A0A075B5Q2_MOUSE Immunoglobulin heavy variable 5-9 (Fragment) OS=Mus musculus OX=10090 GN=Ighv5-9 PE=4 SV=1	1	2	1	1	1	2	1	2	2	2	1	2	1	1	1	1	1	1	1	2	2	2	0	0	0	2	2	2	1	0	0	1	1	1	2	2	2	1	1	1	1	1
A0A075B5Q3;A0A0A6YY69;A0A075B5Q1	A0A075B5Q3;A0A0A6YY69;A0A075B5Q1	2;2;1	2;2;1	2;2;1		Ighv2-5;Ighv2-4	tr|A0A075B5Q3|A0A075B5Q3_MOUSE Immunoglobulin heavy variable 2-5 OS=Mus musculus OX=10090 GN=Ighv2-5 PE=4 SV=1;tr|A0A0A6YY69|A0A0A6YY69_MOUSE Immunoglobulin heavy variable 2-5 (Fragment) OS=Mus musculus OX=10090 GN=Ighv2-5 PE=4 SV=1;tr|A0A075B5Q1|A0A075B5Q	3	2	2	2	1	0	1	0	1	2	0	0	1	0	0	0	0	0	0	2	2	2	0	0	0	2	2	2	0	0	0	0	0	0	2	1	1	1	0	1	0	1
A0A075B5Q9;A0A0A6YWC7;A0A075B5Q4;P18525	A0A075B5Q9;A0A0A6YWC7;A0A075B5Q4;P18525	2;2;2;2	1;1;1;1	1;1;1;1	Ig heavy chain V region 5-84	Ighv5-15;Ighv5-12	tr|A0A075B5Q9|A0A075B5Q9_MOUSE Immunoglobulin heavy variable 5-15 OS=Mus musculus OX=10090 GN=Ighv5-15 PE=4 SV=1;tr|A0A0A6YWC7|A0A0A6YWC7_MOUSE Immunoglobulin heavy variable 5-15 (Fragment) OS=Mus musculus OX=10090 GN=Ighv5-15 PE=4 SV=1;tr|A0A075B5Q4|A0A07	4	2	1	1	2	2	2	2	2	1	1	2	2	2	2	2	2	2	0	2	2	2	2	1	2	2	1	2	2	1	1	1	2	2	2	2	2	1	1	1	1	1
A0A075B5Q5	A0A075B5Q5	1	1	1		Ighv2-9	tr|A0A075B5Q5|A0A075B5Q5_MOUSE Immunoglobulin heavy variable 2-9 (Fragment) OS=Mus musculus OX=10090 GN=Ighv2-9 PE=4 SV=1	1	1	1	1	1	1	1	0	1	0	0	0	1	0	0	0	0	0	0	1	1	1	0	0	0	1	1	1	1	0	0	0	0	0	1	0	1	1	1	1	0	1
A0A075B5R0;A0A0B4J1P4	A0A075B5R0;A0A0B4J1P4	2;2	2;2	2;2		Ighv5-16	tr|A0A075B5R0|A0A075B5R0_MOUSE Immunoglobulin heavy variable 5-16 OS=Mus musculus OX=10090 GN=Ighv5-16 PE=1 SV=1;tr|A0A0B4J1P4|A0A0B4J1P4_MOUSE Immunoglobulin heavy variable 5-16 (Fragment) OS=Mus musculus OX=10090 GN=Ighv5-16 PE=1 SV=1	2	2	2	2	1	2	1	1	2	1	1	1	1	1	2	2	1	1	1	1	1	1	1	1	0	0	0	1	0	0	0	0	1	1	1	2	2	1	2	1	1	2
A0A075B5R1	A0A075B5R1	3	3	2		Ighv5-17	tr|A0A075B5R1|A0A075B5R1_MOUSE Immunoglobulin heavy variable 5-17 (Fragment) OS=Mus musculus OX=10090 GN=Ighv5-17 PE=1 SV=1	1	3	3	2	3	3	2	2	2	2	1	2	1	1	1	1	2	2	0	3	3	3	1	1	1	3	3	3	2	1	1	1	2	1	3	3	3	3	3	2	2	2
A0A075B5R2;A0A075B5R3;A0A0A6YX91	A0A075B5R2	4;1;1	4;1;1	3;0;0		Ighv7-3	tr|A0A075B5R2|A0A075B5R2_MOUSE Immunoglobulin heavy variable 7-3 (Fragment) OS=Mus musculus OX=10090 GN=Ighv7-3 PE=4 SV=2	3	4	4	3	4	4	3	3	4	3	2	3	4	3	3	2	2	3	3	4	4	4	2	2	4	4	4	4	3	2	1	1	3	2	3	3	2	4	4	3	3	4
A0A075B5R9;A0A075B5R4;A0A075B5S3;A0A0A6YVR1;A0A075B5R7	A0A075B5R9;A0A075B5R4;A0A075B5S3;A0A0A6YVR1;A0A075B5R7	2;2;1;1;1	2;2;1;1;1	2;2;1;1;1		Ighv14-3;Ighv14-1;Ighv14-4;Ighv14-2	tr|A0A075B5R9|A0A075B5R9_MOUSE Immunoglobulin heavy variable V14-3 (Fragment) OS=Mus musculus OX=10090 GN=Ighv14-3 PE=4 SV=1;tr|A0A075B5R4|A0A075B5R4_MOUSE Immunoglobulin heavy variable 14-1 (Fragment) OS=Mus musculus OX=10090 GN=Ighv14-1 PE=4 SV=1;tr|A0A0	5	2	2	2	2	1	2	2	2	2	2	2	2	2	0	1	2	1	1	2	2	2	1	0	0	2	2	2	1	0	1	0	2	2	2	2	1	2	1	2	2	2
A0A075B5R5	A0A075B5R5	6	6	3		Ighv4-1	tr|A0A075B5R5|A0A075B5R5_MOUSE Immunoglobulin heavy variable 4-1 (Fragment) OS=Mus musculus OX=10090 GN=Ighv4-1 PE=1 SV=7	1	6	6	3	0	4	3	2	2	4	1	4	2	3	2	2	0	1	1	4	5	6	1	1	3	4	4	4	1	0	0	0	2	2	4	5	6	0	4	3	2	2
A0A075B5R8;A0A075B5R6	A0A075B5R8;A0A075B5R6	5;5	5;5	5;5		Ighv11-2;Ighv11-1	tr|A0A075B5R8|A0A075B5R8_MOUSE Immunoglobulin heavy variable V11-2 (Fragment) OS=Mus musculus OX=10090 GN=Ighv11-2 PE=4 SV=1;tr|A0A075B5R6|A0A075B5R6_MOUSE Immunoglobulin heavy variable 11-1 (Fragment) OS=Mus musculus OX=10090 GN=Ighv11-1 PE=4 SV=1	2	5	5	5	3	1	0	1	4	3	5	5	5	2	3	3	4	5	5	1	2	2	4	4	5	4	3	3	5	4	3	5	5	5	3	5	4	3	1	0	1	4
A0A075B5S2	A0A075B5S2	5	5	2		Ighv7-1	tr|A0A075B5S2|A0A075B5S2_MOUSE Immunoglobulin heavy variable 7-1 (Fragment) OS=Mus musculus OX=10090 GN=Ighv7-1 PE=1 SV=2	1	5	5	2	5	5	4	4	5	5	3	2	3	2	3	2	4	4	3	5	5	5	3	2	3	5	5	5	3	2	5	3	5	4	5	5	5	5	5	4	4	5
A0A075B5S9;A0A0A6YWH6	A0A075B5S9;A0A0A6YWH6	1;1	1;1	1;1		Ighv9-4	tr|A0A075B5S9|A0A075B5S9_MOUSE Immunoglobulin heavy variable 9-4 OS=Mus musculus OX=10090 GN=Ighv9-4 PE=4 SV=1;tr|A0A0A6YWH6|A0A0A6YWH6_MOUSE Immunoglobulin heavy variable 9-4 (Fragment) OS=Mus musculus OX=10090 GN=Ighv9-4 PE=4 SV=1	2	1	1	1	0	1	0	1	0	0	0	0	0	0	1	0	0	0	0	0	0	0	0	0	0	0	0	0	0	0	0	0	0	0	1	1	1	0	1	0	1	0
A0A075B5T2;A0A0A6YWU3;P01798	A0A075B5T2	4;1;1	4;1;1	2;0;0		Ighv6-3	tr|A0A075B5T2|A0A075B5T2_MOUSE Immunoglobulin heavy variable 6-3 (Fragment) OS=Mus musculus OX=10090 GN=Ighv6-3 PE=4 SV=7	3	4	4	2	3	4	1	2	3	2	2	2	4	3	3	3	3	4	3	2	4	4	4	1	3	4	4	2	2	2	1	3	2	2	2	2	3	3	4	1	2	3
A0A075B5T3;P01800;P01802;A0A0A6YX19;A0A0A6YWS9	A0A075B5T3;P01800;P01802	4;2;2;1;1	3;1;1;1;1	1;0;0;0;0	Ig heavy chain V-III region T957;Ig heavy chain V-III region W3082	Ighv6-6	tr|A0A075B5T3|A0A075B5T3_MOUSE Immunoglobulin heavy variable 6-6 (Fragment) OS=Mus musculus OX=10090 GN=Ighv6-6 PE=4 SV=1;sp|P01800|HVM31_MOUSE Ig heavy chain V-III region T957 OS=Mus musculus OX=10090 PE=1 SV=2;sp|P01802|HVM33_MOUSE Ig heavy chain V-III r	5	4	3	1	2	2	2	1	3	2	1	1	1	1	2	2	1	2	2	2	2	2	2	2	2	3	2	1	2	2	2	1	3	1	1	3	2	1	1	1	0	2
A0A075B5T5;A0A0A6YWG2	A0A075B5T5;A0A0A6YWG2	2;1	2;1	2;1		Ighv1-5	tr|A0A075B5T5|A0A075B5T5_MOUSE Immunoglobulin heavy variable V1-5 OS=Mus musculus OX=10090 GN=Ighv1-5 PE=4 SV=1;tr|A0A0A6YWG2|A0A0A6YWG2_MOUSE Immunoglobulin heavy variable V1-5 (Fragment) OS=Mus musculus OX=10090 GN=Ighv1-5 PE=4 SV=1	2	2	2	2	1	0	1	0	1	1	0	1	1	0	1	0	0	0	1	2	2	2	1	0	0	2	2	2	1	1	1	1	1	0	2	2	1	1	0	1	0	1
A0A075B5T6	A0A075B5T6	4	4	2		Ighv10-3	tr|A0A075B5T6|A0A075B5T6_MOUSE Immunoglobulin heavy variable V10-3 (Fragment) OS=Mus musculus OX=10090 GN=Ighv10-3 PE=4 SV=1	1	4	4	2	4	2	1	1	4	4	0	2	2	0	2	2	2	2	1	4	4	4	0	0	1	3	2	4	0	1	0	0	0	2	4	2	3	4	2	1	1	4
A0A075B5U6;A0A0A6YX66;A0A075B5V4;A0A0A6YW32;A0A075B5V7;A0A0A6YXN5	A0A075B5U6;A0A0A6YX66;A0A075B5V4;A0A0A6YW32	3;3;2;2;1;1	2;2;2;2;0;0	2;2;2;2;0;0		Ighv1-20;Ighv1-37	tr|A0A075B5U6|A0A075B5U6_MOUSE Immunoglobulin heavy variable V1-20 OS=Mus musculus OX=10090 GN=Ighv1-20 PE=4 SV=1;tr|A0A0A6YX66|A0A0A6YX66_MOUSE Immunoglobulin heavy variable V1-20 (Fragment) OS=Mus musculus OX=10090 GN=Ighv1-20 PE=4 SV=1;tr|A0A075B5V4|A0A	6	3	2	2	3	3	2	3	3	3	1	2	3	2	3	3	3	2	2	3	3	3	1	2	1	2	2	3	2	1	1	1	1	3	2	3	3	2	2	1	2	2
A0A075B5U7;A0A0A6YWK5;A0A075B5V2;A0A0A6YXA5;A0A0A6YVW3	A0A075B5U7;A0A0A6YWK5;A0A075B5V2	3;2;2;1;1	1;0;0;0;0	1;0;0;0;0		Ighv1-22;Ighv1-31;Ighv1-34	tr|A0A075B5U7|A0A075B5U7_MOUSE Immunoglobulin heavy variable 1-22 (Fragment) OS=Mus musculus OX=10090 GN=Ighv1-22 PE=1 SV=1;tr|A0A0A6YWK5|A0A0A6YWK5_MOUSE Immunoglobulin heavy variable 1-31 (Fragment) OS=Mus musculus OX=10090 GN=Ighv1-31 PE=4 SV=1;tr|A0A07	5	3	1	1	1	1	1	1	1	1	0	1	1	0	1	1	1	1	1	2	2	3	1	0	0	1	3	2	1	1	0	1	1	1	1	2	1	0	0	0	0	0
A0A075B5V6;A0A0A6YY38	A0A075B5V6;A0A0A6YY38	4;2	1;1	1;1		Ighv1-42	tr|A0A075B5V6|A0A075B5V6_MOUSE Immunoglobulin heavy variable V1-42 OS=Mus musculus OX=10090 GN=Ighv1-42 PE=1 SV=1;tr|A0A0A6YY38|A0A0A6YY38_MOUSE Immunoglobulin heavy variable V1-42 (Fragment) OS=Mus musculus OX=10090 GN=Ighv1-42 PE=1 SV=1	2	4	1	1	3	3	2	3	3	2	1	3	3	2	2	3	3	3	3	4	4	4	2	2	1	3	4	2	2	2	2	1	2	3	2	2	2	0	0	0	0	0
A0A075B5V8;A0A075B680;A0A0A6YY41	A0A075B5V8;A0A075B680;A0A0A6YY41	2;1;1	2;1;1	2;1;1		Ighv1-47;Ighv1-62-2	tr|A0A075B5V8|A0A075B5V8_MOUSE Immunoglobulin heavy variable 1-47 OS=Mus musculus OX=10090 GN=Ighv1-47 PE=4 SV=1;tr|A0A075B680|A0A075B680_MOUSE Immunoglobulin heavy variable 1-62-2 OS=Mus musculus OX=10090 GN=Ighv1-62-2 PE=4 SV=1;tr|A0A0A6YY41|A0A0A6YY41_M	3	2	2	2	1	1	1	1	1	1	1	1	1	1	1	1	1	1	1	2	2	2	1	0	1	2	1	1	1	0	0	0	1	1	1	1	1	1	1	1	1	1
A0A075B5X4;A0A075B678;A0A075B5X1;A0A075B5W4;A0A075B5Y0;A0A0A6YXA3;A0A0G2JET1;A0A0A6YY60	A0A075B5X4;A0A075B678;A0A075B5X1;A0A075B5W4;A0A075B5Y0;A0A0A6YXA3;A0A0G2JET1;A0A0A6YY60	2;1;1;1;1;1;1;1	2;1;1;1;1;1;1;1	2;1;1;1;1;1;1;1		Ighv8-11;Ighv8-14;Ighv8-9;Ighv8-6;Ighv8-13;Ighv8-5	tr|A0A075B5X4|A0A075B5X4_MOUSE Immunoglobulin heavy variable V8-11 (Fragment) OS=Mus musculus OX=10090 GN=Ighv8-11 PE=4 SV=2;tr|A0A075B678|A0A075B678_MOUSE Immunoglobulin heavy variable 8-13 (Fragment) OS=Mus musculus OX=10090 GN=Ighv8-13 PE=4 SV=2;tr|A0A0	8	2	2	2	0	0	0	0	0	2	0	0	0	0	1	0	1	0	0	1	2	1	1	0	1	2	0	1	1	0	0	1	1	1	1	0	1	0	0	0	0	0
A0A075B5Y4	A0A075B5Y4	5	5	3		Ighv1-81	tr|A0A075B5Y4|A0A075B5Y4_MOUSE Immunoglobulin heavy variable 1-81 (Fragment) OS=Mus musculus OX=10090 GN=Ighv1-81 PE=4 SV=1	1	5	5	3	1	2	3	2	1	0	0	1	1	2	2	2	2	1	2	0	2	2	1	1	1	2	1	2	1	1	0	1	2	2	4	5	3	1	2	3	2	1
A0A075B5Y5;A0A0B4J1M0;A0A075B5X5;A0A0G2JGS9;A0A075B5Y2	A0A075B5Y5;A0A0B4J1M0;A0A075B5X5;A0A0G2JGS9;A0A075B5Y2	2;1;1;1;1	1;0;1;0;0	1;0;1;0;0		Ighv1-84;Ighv1-77;Ighv1-66;Ighv1-75	tr|A0A075B5Y5|A0A075B5Y5_MOUSE Immunoglobulin heavy variable 1-84 (Fragment) OS=Mus musculus OX=10090 GN=Ighv1-84 PE=4 SV=1;tr|A0A0B4J1M0|A0A0B4J1M0_MOUSE Immunoglobulin heavy variable 1-77 OS=Mus musculus OX=10090 GN=Ighv1-77 PE=1 SV=1;tr|A0A075B5X5|A0A07	5	2	1	1	1	1	1	1	1	1	0	0	1	0	1	1	1	1	0	0	2	2	0	0	0	2	2	1	1	0	1	1	1	1	1	1	2	0	0	0	0	0
A0A075B663;P01723;P01727	A0A075B663;P01723;P01727	1;1;1	1;1;1	1;1;1	Ig lambda-1 chain V region;Ig lambda-1 chain V region S43	Iglv1	tr|A0A075B663|A0A075B663_MOUSE Immunoglobulin lambda variable 1 (Fragment) OS=Mus musculus OX=10090 GN=Iglv1 PE=4 SV=1;sp|P01723|LV1A_MOUSE Ig lambda-1 chain V region OS=Mus musculus OX=10090 PE=1 SV=2;sp|P01727|LV1E_MOUSE Ig lambda-1 chain V region S43 OS	3	1	1	1	0	0	0	0	0	1	0	0	0	0	0	0	0	0	0	1	1	1	0	0	0	0	1	1	0	0	0	0	0	0	0	0	1	0	0	0	0	0
A0A075B664;P01728	A0A075B664;P01728	1;1	1;1	1;1	Ig lambda-2 chain V region	Iglv2	tr|A0A075B664|A0A075B664_MOUSE Immunoglobulin lambda variable 2 OS=Mus musculus OX=10090 GN=Iglv2 PE=1 SV=1;sp|P01728|LV2A_MOUSE Ig lambda-2 chain V region OS=Mus musculus OX=10090 PE=3 SV=1	2	1	1	1	0	0	0	0	0	0	1	1	1	0	0	0	0	0	0	0	0	1	0	0	0	1	0	1	1	1	1	0	1	0	1	1	1	0	0	0	0	0
A0A075B677;A0A0G2JFC6	A0A075B677;A0A0G2JFC6	4;3	4;3	4;3		Igkv4-53	tr|A0A075B677|A0A075B677_MOUSE Immunoglobulin kappa variable 4-53 OS=Mus musculus OX=10090 GN=Igkv4-53 PE=1 SV=1;tr|A0A0G2JFC6|A0A0G2JFC6_MOUSE Immunoglobulin kappa variable 4-53 (Fragment) OS=Mus musculus OX=10090 GN=Igkv4-53 PE=1 SV=1	2	4	4	4	2	2	3	2	2	1	1	1	1	2	4	2	1	1	1	2	2	3	0	0	0	2	2	3	0	1	0	1	3	2	3	4	3	2	2	3	2	2
A0A075B684	A0A075B684	1	1	1		Ighv1-62-1	tr|A0A075B684|A0A075B684_MOUSE Immunoglobulin heavy variable 1-62-1 OS=Mus musculus OX=10090 GN=Ighv1-62-1 PE=4 SV=1	1	1	1	1	1	1	1	1	1	1	1	1	1	1	1	1	0	1	1	1	1	1	1	1	1	1	1	1	0	1	0	0	1	1	1	1	1	1	1	1	1	1
A0A075B697;P01820;P01819	A0A075B697;P01820;P01819	1;1;1	1;1;1	1;1;1	Ig heavy chain V region PJ14;Ig heavy chain V region MOPC 141	Ighv2-9-1	tr|A0A075B697|A0A075B697_MOUSE Immunoglobulin heavy variable 2-9-1 (Fragment) OS=Mus musculus OX=10090 GN=Ighv2-9-1 PE=4 SV=1;sp|P01820|HVM44_MOUSE Ig heavy chain V region PJ14 OS=Mus musculus OX=10090 PE=1 SV=1;sp|P01819|HVM43_MOUSE Ig heavy chain V regio	3	1	1	1	1	0	0	0	1	0	0	0	0	0	0	0	0	0	1	1	1	1	0	0	0	1	1	1	1	0	0	0	0	1	1	1	1	1	0	0	0	1
A0A0A6YXW6;A0A075B6A3;P01878	A0A0A6YXW6;A0A075B6A3;P01878	2;2;1	2;2;1	2;2;1	Ig alpha chain C region	Igha	tr|A0A0A6YXW6|A0A0A6YXW6_MOUSE Immunoglobulin heavy constant alpha (Fragment) OS=Mus musculus OX=10090 GN=Igha PE=1 SV=1;tr|A0A075B6A3|A0A075B6A3_MOUSE Immunoglobulin heavy constant alpha (Fragment) OS=Mus musculus OX=10090 GN=Igha PE=1 SV=1;sp|P01878|IGHA	3	2	2	2	1	0	1	0	1	1	1	1	1	1	1	0	1	1	1	1	1	1	1	1	1	1	1	2	1	1	0	0	1	1	1	1	1	1	0	1	0	1
A0A075B6A7	A0A075B6A7	1	1	1		Ighv2-6	tr|A0A075B6A7|A0A075B6A7_MOUSE Immunoglobulin heavy variable 2-6 (Fragment) OS=Mus musculus OX=10090 GN=Ighv2-6 PE=4 SV=1	1	1	1	1	0	1	1	0	1	0	1	1	1	0	1	1	0	1	1	1	1	1	0	0	0	1	1	1	1	0	0	0	0	0	0	1	1	0	1	1	0	1
A0A075B6D5;A0A0G2JFZ3	A0A075B6D5;A0A0G2JFZ3	1;1	1;1	1;1		Igkv19-93	tr|A0A075B6D5|A0A075B6D5_MOUSE Immunoglobulin kappa chain variable 19-93 OS=Mus musculus OX=10090 GN=Igkv19-93 PE=1 SV=7;tr|A0A0G2JFZ3|A0A0G2JFZ3_MOUSE Immunoglobulin kappa chain variable 19-93 (Fragment) OS=Mus musculus OX=10090 GN=Igkv19-93 PE=1 SV=4	2	1	1	1	1	0	0	0	0	1	1	1	0	0	0	0	0	0	0	1	1	1	0	0	1	1	1	1	0	0	0	1	0	0	0	0	1	1	0	0	0	0
A0A087WNS9;A0A087WQ65;A0A087WRZ2;A0A087WNT2;A0A087WPY4;Q64253	A0A087WNS9;A0A087WQ65;A0A087WRZ2;A0A087WNT2;A0A087WPY4;Q64253	1;1;1;1;1;1	1;1;1;1;1;1	1;1;1;1;1;1	Lymphocyte antigen 6E	Ly6e	tr|A0A087WNS9|A0A087WNS9_MOUSE Lymphocyte antigen 6E (Fragment) OS=Mus musculus OX=10090 GN=Ly6e PE=1 SV=6;tr|A0A087WQ65|A0A087WQ65_MOUSE Lymphocyte antigen 6E (Fragment) OS=Mus musculus OX=10090 GN=Ly6e PE=1 SV=1;tr|A0A087WRZ2|A0A087WRZ2_MOUSE Lymphocyte	6	1	1	1	0	0	1	0	0	1	1	1	1	0	1	0	1	0	0	0	0	0	0	0	1	1	1	1	1	0	0	0	1	1	0	1	0	0	0	1	0	0
A0A087WNX1;A0A087WQ51;A0A087WQ74;A0A087WNY4;P81183	A0A087WNX1;A0A087WQ51;A0A087WQ74;A0A087WNY4;P81183	1;1;1;1;1	1;1;1;1;1	1;1;1;1;1	Zinc finger protein Helios	Ikzf2	tr|A0A087WNX1|A0A087WNX1_MOUSE Zinc finger protein Helios OS=Mus musculus OX=10090 GN=Ikzf2 PE=1 SV=1;tr|A0A087WQ51|A0A087WQ51_MOUSE Zinc finger protein Helios OS=Mus musculus OX=10090 GN=Ikzf2 PE=1 SV=1;tr|A0A087WQ74|A0A087WQ74_MOUSE Zinc finger protein H	5	1	1	1	1	0	0	0	0	1	0	1	0	1	1	0	0	1	1	1	1	1	0	0	0	0	0	0	1	0	0	1	1	0	0	0	0	1	0	0	0	0
A0A087WP75;O08884	A0A087WP75;O08884	1;1	1;1	1;1	Keratin-associated protein 6-2	Krtap6-2	tr|A0A087WP75|A0A087WP75_MOUSE Keratin-associated protein 6-2 OS=Mus musculus OX=10090 GN=Krtap6-2 PE=4 SV=1;sp|O08884|KRA62_MOUSE Keratin-associated protein 6-2 OS=Mus musculus OX=10090 GN=Krtap6-2 PE=2 SV=1	2	1	1	1	0	0	0	0	0	0	0	1	0	0	0	0	0	0	0	0	0	0	0	0	0	0	0	0	0	0	0	0	0	0	0	0	0	0	0	0	0	0
A0A087WPN7;A0A0A6YWN3	A0A087WPN7;A0A0A6YWN3	2;2	2;2	2;2		Ighv13-2	tr|A0A087WPN7|A0A087WPN7_MOUSE Immunoglobulin heavy variable 13-2 OS=Mus musculus OX=10090 GN=Ighv13-2 PE=4 SV=2;tr|A0A0A6YWN3|A0A0A6YWN3_MOUSE Immunoglobulin heavy variable 13-2 (Fragment) OS=Mus musculus OX=10090 GN=Ighv13-2 PE=4 SV=1	2	2	2	2	2	1	1	1	1	1	0	1	1	1	1	1	0	1	1	1	2	1	0	0	1	2	2	2	1	1	0	0	1	0	2	1	2	2	1	1	1	1
A0A087WQ14;A0A087WRA1;Q99JY9;A0A087WS98;A0A087WP86;A0A087WQ83	A0A087WQ14;A0A087WRA1;Q99JY9;A0A087WS98;A0A087WP86	3;3;3;2;2;1	3;3;3;2;2;1	3;3;3;2;2;1	Actin-related protein 3	Actr3	tr|A0A087WQ14|A0A087WQ14_MOUSE Actin-related protein 3 (Fragment) OS=Mus musculus OX=10090 GN=Actr3 PE=1 SV=1;tr|A0A087WRA1|A0A087WRA1_MOUSE Actin-related protein 3 (Fragment) OS=Mus musculus OX=10090 GN=Actr3 PE=1 SV=1;sp|Q99JY9|ARP3_MOUSE Actin-related p	6	3	3	3	1	0	1	0	0	0	1	0	1	1	1	0	3	2	2	0	0	1	0	0	0	0	0	0	0	0	0	0	1	2	1	0	1	1	0	1	0	0
E9QAN4;G3UW47;Q6TA13;E9Q9G6;A0A087WQE8;P33173	E9QAN4;G3UW47;Q6TA13;E9Q9G6;A0A087WQE8;P33173	1;1;1;1;1;1	1;1;1;1;1;1	1;1;1;1;1;1	Kinesin-like protein;Kinesin-like protein KIF1A	Kif1a	tr|E9QAN4|E9QAN4_MOUSE Kinesin-like protein KIF1A OS=Mus musculus OX=10090 GN=Kif1a PE=1 SV=1;tr|G3UW47|G3UW47_MOUSE Kinesin-like protein KIF1A OS=Mus musculus OX=10090 GN=Kif1a PE=1 SV=1;tr|Q6TA13|Q6TA13_MOUSE Kinesin-like protein KIF1A OS=Mus musculus OX	6	1	1	1	0	1	1	1	1	1	1	1	1	1	1	1	1	1	1	1	1	1	1	1	1	1	1	1	1	1	0	1	1	0	1	1	1	0	1	1	1	1
A0A087WQH3;E9QLW8;E9QLW7;E9QQ29;E9Q2P1	A0A087WQH3;E9QLW8;E9QLW7;E9QQ29;E9Q2P1	1;1;1;1;1	1;1;1;1;1	1;1;1;1;1		Dmkn	tr|A0A087WQH3|A0A087WQH3_MOUSE Dermokine (Fragment) OS=Mus musculus OX=10090 GN=Dmkn PE=1 SV=1;tr|E9QLW8|E9QLW8_MOUSE Dermokine OS=Mus musculus OX=10090 GN=Dmkn PE=1 SV=1;tr|E9QLW7|E9QLW7_MOUSE Dermokine OS=Mus musculus OX=10090 GN=Dmkn PE=1 SV=1;tr|E9QQ29	5	1	1	1	1	1	1	1	0	1	0	0	1	1	1	1	1	1	1	1	1	1	1	0	1	0	0	0	1	1	0	0	0	1	1	1	1	1	1	1	1	0
A0A087WR50;P11276;Q3UHL6;A0A087WS56;Q4KL80;A0A087WS99;A0A087WQW8;A0A087WSU6;A0A087WQE0	A0A087WR50;P11276;Q3UHL6;A0A087WS56	122;120;119;114;19;12;6;2;1	122;120;119;114;19;12;6;2;1	4;4;4;4;0;0;0;0;0	Fibronectin;Anastellin	Fn1	tr|A0A087WR50|A0A087WR50_MOUSE Fibronectin OS=Mus musculus OX=10090 GN=Fn1 PE=1 SV=1;sp|P11276|FINC_MOUSE Fibronectin OS=Mus musculus OX=10090 GN=Fn1 PE=1 SV=4;tr|Q3UHL6|Q3UHL6_MOUSE Fibronectin OS=Mus musculus OX=10090 GN=Fn1 PE=1 SV=1;tr|A0A087WS56|A0A08	9	122	122	4	101	84	80	89	99	101	88	97	90	84	93	90	77	80	80	110	118	115	87	85	86	116	107	109	85	83	87	81	92	82	108	106	104	101	84	80	89	99
4;194815;194816;194817;194818;194819;194820;194821;194822;194823;195133;195134;195135;195136;195137;195138;195139;195140;195141;195142;195143;195144	6998;6999;7000;7001;7002;7003;7004;7005;7006;7007;7008;7009;7010;7011;7012;7013;7014;7015;7016;7017;7018;7019;7020;7021;7022;7023;7024;7025;7026;7027;7028;7029;7030;7031;7032;7033;7034;9915;9916;9917;9918;9919;9920;9921;9922;9923;9924;9925;9926;9927;9928;9929;9930;9931;9932;9933;9934;9935;9936;9937;9938;9939;9940;9941;9942;9943;9944;9945;9946;9947;9948;9949;9950;12214;12215;12216;12217;12218;1221…	7009;9950;12222;12278;12425;12429;15426;16349;19454;22412;23624;23628;25202;26897;26975;28832;32507;33010;34777;35081;37291;38316;39589;40292;42167;42570;42646;43026;43071;44059;45055;45205;45814;46251;50089;50944;56290;56560;57737;57787;58312;62823;63832;64119;67050;68105;68958;74690;79979;80147;82227;88392;88442;90928;92792;95267;95941;97415;97437;97649;97653;98501;98573;98964;99026;99372;99383…	16;17;18;19;20;21;22;23;24;25;26;27;28;29;30;31;32;33;34;35;36;37;38;39;40;41;42;43;44;554;555;556	20;21;22;23;24;25;26;27;28;29	56;73;87;173;264;414;416;427;451;624;664;1371;1418;1431;1487;1505;1506;1555;1617;1851;1853;1886;1888;1916;2031;2034;2176;2191;2253;2280;2351;2352	120;320;463;477;925;1282;1547;1782;2049;2373
J3QQ16;A0A087WS16;E9PWQ3;D3YWD1	J3QQ16;A0A087WS16;E9PWQ3;D3YWD1	23;23;23;17	23;23;23;17	23;23;23;17		Col6a3	tr|J3QQ16|J3QQ16_MOUSE Collagen, type VI, alpha 3 OS=Mus musculus OX=10090 GN=Col6a3 PE=1 SV=1;tr|A0A087WS16|A0A087WS16_MOUSE Collagen, type VI, alpha 3 OS=Mus musculus OX=10090 GN=Col6a3 PE=1 SV=1;tr|E9PWQ3|E9PWQ3_MOUSE Collagen, type VI, alpha 3 OS=Mus m	4	23	23	23	9	3	0	2	10	13	11	14	17	0	2	0	3	3	2	7	13	6	6	2	10	12	4	11	2	5	1	2	2	6	3	7	9	9	3	0	2	10
A0A087WSN6;B9EHT6;B7ZNJ1	A0A087WSN6;B9EHT6;B7ZNJ1	119;116;111	1;1;1	1;1;1		Fn1	tr|A0A087WSN6|A0A087WSN6_MOUSE Fibronectin OS=Mus musculus OX=10090 GN=Fn1 PE=1 SV=1;tr|B9EHT6|B9EHT6_MOUSE Fibronectin OS=Mus musculus OX=10090 GN=Fn1 PE=1 SV=1;tr|B7ZNJ1|B7ZNJ1_MOUSE Fibronectin OS=Mus musculus OX=10090 GN=Fn1 PE=1 SV=1	3	119	1	1	99	85	80	90	98	100	89	98	91	85	94	90	78	81	81	108	115	112	88	86	86	113	106	106	86	84	88	82	93	83	105	104	101	1	1	1	1	1
0199;191877;191878;191879;191880;191881;191882;191883;191884;191885;191886;191887;191888;191889;191890;191891;191892;191893;191894;191895;191896;191897;191898;191899;191900;191901;191902;191903;191904;191905;194274;194275;194276;194277;194278;194279;194280;194281;194282;194283;194284;194285;194286;194287;194288;194289;194290;194291;194292;194293;194294;194295;194296;194297;194298;194299;194300;19…	6998;6999;7000;7001;7002;7003;7004;7005;7006;7007;7008;7009;7010;7011;7012;7013;7014;7015;7016;7017;7018;7019;7020;7021;7022;7023;7024;7025;7026;7027;7028;7029;7030;7031;7032;7033;7034;9915;9916;9917;9918;9919;9920;9921;9922;9923;9924;9925;9926;9927;9928;9929;9930;9931;9932;9933;9934;9935;9936;9937;9938;9939;9940;9941;9942;9943;9944;9945;9946;9947;9948;9949;9950;12214;12215;12216;12217;12218;1221…	7009;9950;12222;12278;12425;12429;15426;16349;19454;22412;23624;23628;25202;26897;26975;28832;32507;33010;34777;35081;37291;38316;39589;40292;42167;42570;42646;43026;43071;44059;45055;45814;46251;50089;50944;56290;57737;57787;58312;62823;63832;64119;67050;68105;68958;74690;79979;80147;82227;88392;88442;90976;92792;95267;95941;97415;97437;97649;97653;98501;98573;98964;99026;99372;99383;99577;10083…	16;17;18;19;20;21;22;23;24;25;26;27;28;30;31;32;33;34;35;36;37;38;39;40;41;42;43;44;45;554;555;556;557	20;21;22;23;24;25;26;27;28;29	56;73;87;173;264;414;416;427;451;624;664;1371;1418;1431;1487;1505;1506;1555;1617;1621;1761;1763;1796;1798;1826;1941;1944;2086;2101;2163;2190;2261;2262	120;320;463;477;925;1282;1547;1692;1959;2283
F7CZ33;A0A0A0MQA4;J3QK64;J3KMP7;Q9Z287	F7CZ33;A0A0A0MQA4;J3QK64;J3KMP7;Q9Z287	1;1;1;1;1	1;1;1;1;1	1;1;1;1;1	Keratin-associated protein 12-1	Gm10272;Gm10024;Gm10100;Gm10142;Krtap12-1	tr|F7CZ33|F7CZ33_MOUSE Predicted gene 10272 OS=Mus musculus OX=10090 GN=Gm10272 PE=4 SV=2;tr|A0A0A0MQA4|A0A0A0MQA4_MOUSE Predicted gene 10024 OS=Mus musculus OX=10090 GN=Gm10024 PE=4 SV=1;tr|J3QK64|J3QK64_MOUSE Predicted gene 10100 OS=Mus musculus OX=10090	5	1	1	1	0	0	0	0	0	0	0	1	0	0	0	0	0	0	0	0	0	0	0	0	0	0	0	0	0	0	0	0	0	0	0	0	0	0	0	0	0	0
A0A0A0MQA5;P68368;A0A087WQS4;A0A087WRB4;A0A087WSB0;A0A087WSL5;A0A087WS35;Q3UX10	A0A0A0MQA5;P68368	18;18;6;5;3;3;1;1	4;4;3;2;2;2;1;0	4;4;3;2;2;2;1;0	Tubulin alpha-4A chain	Tuba4a	tr|A0A0A0MQA5|A0A0A0MQA5_MOUSE Tubulin alpha chain (Fragment) OS=Mus musculus OX=10090 GN=Tuba4a PE=1 SV=1;sp|P68368|TBA4A_MOUSE Tubulin alpha-4A chain OS=Mus musculus OX=10090 GN=Tuba4a PE=1 SV=1	8	18	4	4	16	14	12	12	16	15	14	14	16	13	15	12	14	14	11	11	12	11	5	7	10	17	13	16	13	14	11	10	14	11	9	7	9	4	4	4	3	4
A0A0A0MQC1	A0A0A0MQC1	1	1	1		Ighv3-5	tr|A0A0A0MQC1|A0A0A0MQC1_MOUSE Immunoglobulin heavy variable 3-5 OS=Mus musculus OX=10090 GN=Ighv3-5 PE=1 SV=1	1	1	1	1	1	1	1	0	1	1	1	1	1	1	1	1	1	1	0	1	1	1	1	1	1	1	0	1	0	1	0	1	0	1	1	1	1	1	1	1	0	1
A0A0A0MQF6;P16858;S4R1W1;A0A1D5RLD8;S4R257;S4R1W8;A0A0R4J0X7;S4R2G5;Q64467;S4R1N5	A0A0A0MQF6;P16858;S4R1W1;A0A1D5RLD8;S4R257	13;13;12;12;11;2;2;2;2;1	13;13;12;12;11;2;2;2;2;1	13;13;12;12;11;2;2;2;2;1	Glyceraldehyde-3-phosphate dehydrogenase	Gapdh;Gm3839	tr|A0A0A0MQF6|A0A0A0MQF6_MOUSE Glyceraldehyde-3-phosphate dehydrogenase OS=Mus musculus OX=10090 GN=Gapdh PE=1 SV=1;sp|P16858|G3P_MOUSE Glyceraldehyde-3-phosphate dehydrogenase OS=Mus musculus OX=10090 GN=Gapdh PE=1 SV=2;tr|S4R1W1|S4R1W1_MOUSE Glyceraldehy	10	13	13	13	12	12	11	12	10	11	11	11	11	10	12	8	11	13	10	10	9	8	9	7	8	10	8	9	8	7	8	8	11	13	10	11	6	12	12	11	12	10
A0A0A6YVU7;A0A0A6YWE2;A0A0A6YXH0;A0A0A6YX57;A0A0A6YW46;A0A0A6YY62;P11088	A0A0A6YVU7;A0A0A6YWE2;A0A0A6YXH0;A0A0A6YX57;A0A0A6YW46;A0A0A6YY62;P11088	1;1;1;1;1;1;1	1;1;1;1;1;1;1	1;1;1;1;1;1;1	Filaggrin	Flg	tr|A0A0A6YVU7|A0A0A6YVU7_MOUSE Filaggrin OS=Mus musculus OX=10090 GN=Flg PE=1 SV=1;tr|A0A0A6YWE2|A0A0A6YWE2_MOUSE Filaggrin OS=Mus musculus OX=10090 GN=Flg PE=4 SV=1;tr|A0A0A6YXH0|A0A0A6YXH0_MOUSE Filaggrin OS=Mus musculus OX=10090 GN=Flg PE=1 SV=1;tr|A0A0	7	1	1	1	0	0	0	1	0	0	0	0	0	0	0	0	0	0	0	0	0	0	0	0	0	0	0	0	0	0	0	1	0	0	0	0	0	0	0	0	1	0
A0A0A6YWU2;E9Q589;A0A0A6YY47;E9QB01;A0A0A6YY91;P13595	A0A0A6YWU2;E9Q589;A0A0A6YY47;E9QB01;A0A0A6YY91;P13595	6;6;6;6;6;6	6;6;6;6;6;6	6;6;6;6;6;6	Neural cell adhesion molecule 1	Ncam1	tr|A0A0A6YWU2|A0A0A6YWU2_MOUSE Neural cell adhesion molecule 1 OS=Mus musculus OX=10090 GN=Ncam1 PE=1 SV=1;tr|E9Q589|E9Q589_MOUSE Neural cell adhesion molecule 1 OS=Mus musculus OX=10090 GN=Ncam1 PE=1 SV=1;tr|A0A0A6YY47|A0A0A6YY47_MOUSE Neural cell adhesio	6	6	6	6	0	0	0	0	0	0	0	0	0	0	0	0	0	0	0	0	0	0	2	2	6	0	0	0	2	1	0	1	2	3	0	0	0	0	0	0	0	0
A0A0A6YXF1	A0A0A6YXF1	1	1	1		Ighv3-4	tr|A0A0A6YXF1|A0A0A6YXF1_MOUSE Immunoglobulin heavy variable V3-4 (Fragment) OS=Mus musculus OX=10090 GN=Ighv3-4 PE=4 SV=1	1	1	1	1	0	0	0	0	0	0	0	0	0	0	0	0	0	0	0	0	0	0	0	0	0	0	0	1	0	0	0	0	0	0	0	0	0	0	0	0	0	0
F6TQW2;A0A0A6YY53;P01864	F6TQW2;A0A0A6YY53;P01864	7;7;4	6;6;3	6;6;3	Ig gamma-2A chain C region secreted form	Ighg2c	tr|F6TQW2|F6TQW2_MOUSE Immunoglobulin heavy constant gamma 2C (Fragment) OS=Mus musculus OX=10090 GN=Ighg2c PE=1 SV=2;tr|A0A0A6YY53|A0A0A6YY53_MOUSE Immunoglobulin heavy constant gamma 2C (Fragment) OS=Mus musculus OX=10090 GN=Ighg2c PE=1 SV=1;sp|P01864|GC	3	7	6	6	4	4	4	5	4	5	2	5	6	6	6	5	5	6	5	2	5	4	4	3	6	5	5	5	3	5	3	3	5	5	7	6	7	3	3	3	4	3
A0A0A6YYE7;A0A0B4J1I4;A0A0B4J1I3;A0A0A6YYE5;A0A075B5M4;A0A075B5L8	A0A0A6YYE7	3;1;1;1;1;1	3;1;1;1;1;1	2;0;1;1;1;1		Igkv4-57	tr|A0A0A6YYE7|A0A0A6YYE7_MOUSE Immunoglobulin kappa variable 4-57 (Fragment) OS=Mus musculus OX=10090 GN=Igkv4-57 PE=4 SV=2	6	3	3	2	1	2	2	2	3	2	1	1	1	1	1	2	1	1	1	1	3	3	1	1	1	3	0	2	1	0	1	1	1	1	2	2	1	1	2	2	2	3
A0A0B4J1F9	A0A0B4J1F9	11	11	11		Tchh	tr|A0A0B4J1F9|A0A0B4J1F9_MOUSE Trichohyalin OS=Mus musculus OX=10090 GN=Tchh PE=1 SV=1	1	11	11	11	0	0	0	0	0	0	0	10	0	0	0	0	0	0	0	0	0	0	0	0	0	0	1	0	0	0	3	0	0	0	0	0	0	0	0	0	0	0
A0A0B4J1H6;P01630	A0A0B4J1H6;P01630	3;2	2;2	2;2	Ig kappa chain V-II region 7S34.1	Igkv2-137	tr|A0A0B4J1H6|A0A0B4J1H6_MOUSE Immunoglobulin kappa chain variable 2-137 (Fragment) OS=Mus musculus OX=10090 GN=Igkv2-137 PE=4 SV=1;sp|P01630|KV2A6_MOUSE Ig kappa chain V-II region 7S34.1 OS=Mus musculus OX=10090 PE=1 SV=1	2	3	2	2	2	2	2	2	2	2	1	1	0	2	2	2	0	1	1	2	3	3	2	1	1	3	3	2	1	0	1	1	2	1	1	2	2	1	1	1	1	1
A0A0B4J1H7	A0A0B4J1H7	6	1	1		Igkv1-135	tr|A0A0B4J1H7|A0A0B4J1H7_MOUSE Immunoglobulin kappa variable 1-135 (Fragment) OS=Mus musculus OX=10090 GN=Igkv1-135 PE=4 SV=1	1	6	1	1	6	5	5	5	6	6	4	4	4	4	5	5	4	4	3	6	6	6	4	4	3	5	6	6	4	5	2	2	3	4	3	6	5	1	1	1	1	1
A0A0B4J1H8	A0A0B4J1H8	6	6	0		Igkv1-133	tr|A0A0B4J1H8|A0A0B4J1H8_MOUSE Immunoglobulin kappa variable 1-133 (Fragment) OS=Mus musculus OX=10090 GN=Igkv1-133 PE=4 SV=1	1	6	6	0	6	5	5	5	6	6	4	4	4	4	5	5	4	4	3	6	6	6	4	3	3	5	6	6	4	5	3	3	2	5	3	6	5	6	5	5	5	6
A0A0B4J1H9	A0A0B4J1H9	3	2	1		Igkv1-132	tr|A0A0B4J1H9|A0A0B4J1H9_MOUSE Immunoglobulin kappa variable 1-132 (Fragment) OS=Mus musculus OX=10090 GN=Igkv1-132 PE=1 SV=1	1	3	2	1	3	3	2	3	2	2	1	3	2	2	3	2	2	3	1	3	3	3	3	1	3	3	3	3	3	2	2	3	2	3	3	3	3	2	2	1	2	1
A0A0B4J1I0;A0A075B5K8;F6XWB2;A0A140T8N1;A0A075B5N0;A0A0G2JDE5	A0A0B4J1I0;A0A075B5K8;F6XWB2;A0A140T8N1	3;2;2;2;1;1	1;0;0;0;0;0	1;0;0;0;0;0		Igkv1-110;Igkv1-99;Igkv1-115	tr|A0A0B4J1I0|A0A0B4J1I0_MOUSE Immunoglobulin kappa variable 1-110 (Fragment) OS=Mus musculus OX=10090 GN=Igkv1-110 PE=4 SV=5;tr|A0A075B5K8|A0A075B5K8_MOUSE Immunoglobulin kappa variable 1-99 OS=Mus musculus OX=10090 GN=Igkv1-99 PE=4 SV=7;tr|F6XWB2|F6XWB2_	6	3	1	1	2	2	2	2	2	3	2	2	2	2	2	2	2	2	2	2	3	3	2	2	2	3	3	2	2	2	2	2	2	2	3	3	2	0	0	0	0	0
A0A0B4J1I1	A0A0B4J1I1	2	2	2		Igkv16-104	tr|A0A0B4J1I1|A0A0B4J1I1_MOUSE Immunoglobulin kappa variable 16-104 (Fragment) OS=Mus musculus OX=10090 GN=Igkv16-104 PE=4 SV=1	1	2	2	2	1	2	2	2	2	2	1	2	2	1	2	1	2	2	1	1	2	2	2	1	2	2	2	2	0	0	0	1	2	2	2	1	2	1	2	2	2	2
A0A0B4J1I7	A0A0B4J1I7	1	1	1		Igkv4-68	tr|A0A0B4J1I7|A0A0B4J1I7_MOUSE Immunoglobulin kappa variable 4-68 (Fragment) OS=Mus musculus OX=10090 GN=Igkv4-68 PE=4 SV=1	1	1	1	1	0	0	0	1	0	0	0	0	0	0	1	1	0	1	0	0	0	0	0	0	0	1	0	0	0	0	0	0	0	0	1	1	1	0	0	0	1	0
A0A0B4J1J1	A0A0B4J1J1	2	1	1		Igkv5-45	tr|A0A0B4J1J1|A0A0B4J1J1_MOUSE Immunoglobulin kappa chain variable 5-45 (Fragment) OS=Mus musculus OX=10090 GN=Igkv5-45 PE=1 SV=1	1	2	1	1	1	1	1	1	1	1	1	1	1	1	1	1	1	1	1	1	1	2	1	1	1	1	1	1	1	1	1	1	1	0	1	1	1	0	0	0	0	0
A0A0B4J1J2	A0A0B4J1J2	2	2	1		Igkv5-43	tr|A0A0B4J1J2|A0A0B4J1J2_MOUSE Immunoglobulin kappa chain variable 5-43 (Fragment) OS=Mus musculus OX=10090 GN=Igkv5-43 PE=1 SV=1	1	2	2	1	2	2	2	2	2	2	1	2	1	1	2	2	2	1	2	2	2	2	2	2	2	2	2	2	2	1	1	1	1	1	2	2	2	2	2	2	2	2
A0A0B4J1J6	A0A0B4J1J6	3	1	1		Ighv10-1	tr|A0A0B4J1J6|A0A0B4J1J6_MOUSE Immunoglobulin heavy variable 10-1 (Fragment) OS=Mus musculus OX=10090 GN=Ighv10-1 PE=4 SV=1	1	3	1	1	3	1	2	1	3	3	0	2	3	1	3	2	2	2	2	3	3	3	0	1	2	2	3	3	1	2	1	1	1	2	3	3	3	1	1	1	1	1
A0A0B4J1J7;A0A0G2JEU7	A0A0B4J1J7;A0A0G2JEU7	3;3	3;3	2;2		Ighv1-82	tr|A0A0B4J1J7|A0A0B4J1J7_MOUSE Immunoglobulin heavy variable 1-82 OS=Mus musculus OX=10090 GN=Ighv1-82 PE=1 SV=1;tr|A0A0G2JEU7|A0A0G2JEU7_MOUSE Immunoglobulin heavy variable 1-82 (Fragment) OS=Mus musculus OX=10090 GN=Ighv1-82 PE=1 SV=1	2	3	3	2	1	3	3	1	3	2	1	2	2	2	2	2	2	1	2	2	3	3	0	0	1	3	3	3	0	1	0	0	2	1	3	2	3	1	3	3	1	3
A0A0B4J1N0;A0A0G2JFE9	A0A0B4J1N0;A0A0G2JFE9	3;3	3;3	2;2		Ighv1-76	tr|A0A0B4J1N0|A0A0B4J1N0_MOUSE Immunoglobulin heavy variable 1-76 OS=Mus musculus OX=10090 GN=Ighv1-76 PE=1 SV=1;tr|A0A0G2JFE9|A0A0G2JFE9_MOUSE Immunoglobulin heavy variable 1-76 (Fragment) OS=Mus musculus OX=10090 GN=Ighv1-76 PE=1 SV=1	2	3	3	2	2	3	2	2	2	1	2	1	3	1	3	3	2	3	0	0	1	1	1	0	1	2	2	3	1	1	2	1	2	2	1	2	2	2	3	2	2	2
A0A0G2JDJ5;A0A0G2JEB3;A0A0G2JEA5;Q920E5	A0A0G2JDJ5;A0A0G2JEB3;A0A0G2JEA5;Q920E5	1;1;1;1	1;1;1;1	1;1;1;1	Farnesyl pyrophosphate synthase	Fdps	tr|A0A0G2JDJ5|A0A0G2JDJ5_MOUSE Farnesyl pyrophosphate synthase (Fragment) OS=Mus musculus OX=10090 GN=Fdps PE=4 SV=1;tr|A0A0G2JEB3|A0A0G2JEB3_MOUSE Farnesyl pyrophosphate synthase (Fragment) OS=Mus musculus OX=10090 GN=Fdps PE=4 SV=4;tr|A0A0G2JEA5|A0A0G2JE	4	1	1	1	1	0	0	0	1	1	1	1	1	1	1	0	1	1	1	1	1	1	1	1	1	1	1	1	1	1	1	1	1	1	1	1	1	1	0	0	0	1
A0A0G2JE99;P01843	A0A0G2JE99;P01843	4;4	4;4	4;4	Ig lambda-1 chain C region		tr|A0A0G2JE99|A0A0G2JE99_MOUSE Immunoglobulin lambda constant 1 (Fragment) OS=Mus musculus OX=10090 GN=Iglc1 PE=4 SV=1;sp|P01843|LAC1_MOUSE Ig lambda-1 chain C region OS=Mus musculus OX=10090 PE=1 SV=1	2	4	4	4	4	3	2	2	4	4	3	2	3	1	3	4	1	1	2	3	4	4	2	1	1	4	4	4	3	2	1	2	2	3	4	3	3	4	3	2	2	4
P47738;A0A0G2JEU1;A0A0G2JF60	P47738;A0A0G2JEU1;A0A0G2JF60	2;2;1	2;2;1	2;2;1	Aldehyde dehydrogenase, mitochondrial	Aldh2	sp|P47738|ALDH2_MOUSE Aldehyde dehydrogenase, mitochondrial OS=Mus musculus OX=10090 GN=Aldh2 PE=1 SV=1;tr|A0A0G2JEU1|A0A0G2JEU1_MOUSE Aldehyde dehydrogenase, mitochondrial OS=Mus musculus OX=10090 GN=Aldh2 PE=1 SV=1;tr|A0A0G2JF60|A0A0G2JF60_MOUSE Aldehyde	3	2	2	2	0	0	0	1	0	0	1	0	0	0	0	0	2	0	0	0	0	0	0	0	0	0	0	0	0	0	0	1	0	1	0	0	0	0	0	0	1	0
A0A0G2JGY4;A0A0G2JF23;P08249	A0A0G2JGY4;A0A0G2JF23;P08249	2;2;2	2;2;2	2;2;2	Malate dehydrogenase, mitochondrial	Mdh2	tr|A0A0G2JGY4|A0A0G2JGY4_MOUSE Malate dehydrogenase (Fragment) OS=Mus musculus OX=10090 GN=Mdh2 PE=1 SV=1;tr|A0A0G2JF23|A0A0G2JF23_MOUSE Malate dehydrogenase (Fragment) OS=Mus musculus OX=10090 GN=Mdh2 PE=1 SV=1;sp|P08249|MDHM_MOUSE Malate dehydrogenase, m	3	2	2	2	0	2	1	1	0	0	0	0	0	0	1	0	0	0	1	0	0	0	0	0	0	0	0	0	0	0	0	0	0	0	0	0	0	0	2	1	1	0
D3YVI5;A0A0G2JF52;Q9R0Q6	D3YVI5;A0A0G2JF52;Q9R0Q6	1;1;1	1;1;1	1;1;1	Actin-related protein 2/3 complex subunit 1A	Arpc1a	tr|D3YVI5|D3YVI5_MOUSE Actin-related protein 2/3 complex subunit 1A (Fragment) OS=Mus musculus OX=10090 GN=Arpc1a PE=1 SV=1;tr|A0A0G2JF52|A0A0G2JF52_MOUSE Actin-related protein 2/3 complex subunit 1A OS=Mus musculus OX=10090 GN=Arpc1a PE=1 SV=1;sp|Q9R0Q6|A	3	1	1	1	1	1	1	1	1	1	1	1	1	1	1	1	1	1	1	1	1	1	1	1	1	1	1	1	1	1	1	1	1	1	1	1	1	1	1	1	1	1
A0A0G2JGD2;P07091	A0A0G2JGD2;P07091	3;3	3;3	3;3	Protein S100-A4	S100a4	tr|A0A0G2JGD2|A0A0G2JGD2_MOUSE Protein S100-A4 (Fragment) OS=Mus musculus OX=10090 GN=S100a4 PE=1 SV=1;sp|P07091|S10A4_MOUSE Protein S100-A4 OS=Mus musculus OX=10090 GN=S100a4 PE=1 SV=1	2	3	3	3	1	0	0	0	0	1	0	0	0	0	0	0	0	0	0	0	1	0	0	0	0	0	1	2	0	0	0	0	0	0	2	2	3	1	0	0	0	0
A0A0G2JGQ8;P01845	A0A0G2JGQ8;P01845	3;3	1;1	1;1	Ig lambda-3 chain C region	Iglc3	tr|A0A0G2JGQ8|A0A0G2JGQ8_MOUSE Ig lambda-3 chain C region (Fragment) OS=Mus musculus OX=10090 GN=Iglc3 PE=1 SV=1;sp|P01845|LAC3_MOUSE Ig lambda-3 chain C region OS=Mus musculus OX=10090 GN=Iglc3 PE=1 SV=1	2	3	1	1	2	2	2	2	2	2	2	2	2	2	2	2	1	2	2	1	2	2	2	0	1	3	2	2	1	1	0	1	2	0	1	2	1	0	0	0	0	0
A0A0J9YTS4;D3YXN7;Q8BJU2	A0A0J9YTS4;D3YXN7;Q8BJU2	1;1;1	1;1;1	1;1;1	Tetraspanin;Tetraspanin-9	Tspan9	tr|A0A0J9YTS4|A0A0J9YTS4_MOUSE Tetraspanin-9 (Fragment) OS=Mus musculus OX=10090 GN=Tspan9 PE=1 SV=1;tr|D3YXN7|D3YXN7_MOUSE Tetraspanin-9 (Fragment) OS=Mus musculus OX=10090 GN=Tspan9 PE=1 SV=2;sp|Q8BJU2|TSN9_MOUSE Tetraspanin-9 OS=Mus musculus OX=10090 GN	3	1	1	1	0	1	1	1	0	0	1	1	1	0	0	1	1	1	1	0	0	0	1	0	0	0	1	0	1	1	0	1	1	1	0	1	1	0	1	1	1	0
B9EKR1;A0A0J9YVD2;B2RXS8	B9EKR1;A0A0J9YVD2;B2RXS8	6;6;5	6;6;5	6;6;5	Receptor-type tyrosine-protein phosphatase zeta;Protein-tyrosine-phosphatase	Ptprz1	sp|B9EKR1|PTPRZ_MOUSE Receptor-type tyrosine-protein phosphatase zeta OS=Mus musculus OX=10090 GN=Ptprz1 PE=1 SV=1;tr|A0A0J9YVD2|A0A0J9YVD2_MOUSE Receptor-type tyrosine-protein phosphatase zeta OS=Mus musculus OX=10090 GN=Ptprz1 PE=1 SV=1;tr|B2RXS8|B2RXS8_	3	6	6	6	1	0	0	0	3	4	1	3	1	0	0	0	0	0	0	0	1	0	4	3	5	1	0	0	0	0	0	0	0	0	2	1	3	1	0	0	0	3
A0A0N4SV66;C0HKE3;C0HKE4;C0HKE2;Q8CGP4;C0HKE5;C0HKE1;Q64523;Q8R1M2;Q8CGP6;C0HKE6;C0HKE8;C0HKE9;Q6GSS7;Q8CGP5;Q8CGP7;Q8BFU2;C0HKE7;P27661;P0C0S6;Q3THW5;Q8R029;Q3UA95;Q64522;G3UWL7	A0A0N4SV66;C0HKE3;C0HKE4;C0HKE2;Q8CGP4;C0HKE5;C0HKE1;Q64523;Q8R1M2;Q8CGP6;C0HKE6;C0HKE8;C0HKE9;Q6GSS7;Q8CGP5;Q8CGP7;Q8BFU2;C0HKE7;P27661;P0C0S6;Q3THW5	3;3;3;3;3;3;3;3;3;3;3;3;3;3;3;3;3;3;2;2;2;1;1;1;1	3;3;3;3;3;3;3;3;3;3;3;3;3;3;3;3;3;3;2;2;2;1;1;1;1	3;3;3;3;3;3;3;3;3;3;3;3;3;3;3;3;3;3;2;2;2;1;1;1;1	Histone H2A;Histone H2A type 2-C;Histone H2A.J;Histone H2A type 1-H;Histone H2A type 2-A;Histone H2A type 1-F;Histone H2A type 1-K;Histone H2A type 3;Histone H2AX;Histone H2A.Z;Histone H2A.V	Hist1h2aa;Hist2h2ac;H2afj;Hist1h2ah;Hist2h2aa1;Hist1h2af;Hist1h2ak;Hist3h2a;H2afx;H2afz;H2afv	tr|A0A0N4SV66|A0A0N4SV66_MOUSE Histone H2A OS=Mus musculus OX=10090 GN=H2aj PE=1 SV=1;sp|C0HKE3|H2A1D_MOUSE Histone H2A type 1-D OS=Mus musculus OX=10090 GN=H2ac7 PE=1 SV=1;sp|C0HKE4|H2A1E_MOUSE Histone H2A type 1-E OS=Mus musculus OX=10090 GN=H2ac8 PE=1 S	25	3	3	3	2	2	2	1	3	3	2	3	3	1	1	2	1	2	2	2	3	2	2	2	2	2	2	2	2	2	2	2	2	2	2	2	2	2	2	2	1	3
A0A0N4SVF0;Q6ZWY8	A0A0N4SVF0;Q6ZWY8	1;1	1;1	1;1	Thymosin beta-10	Tmsb10	tr|A0A0N4SVF0|A0A0N4SVF0_MOUSE Thymosin beta-10 OS=Mus musculus OX=10090 GN=Tmsb10 PE=1 SV=1;sp|Q6ZWY8|TYB10_MOUSE Thymosin beta-10 OS=Mus musculus OX=10090 GN=Tmsb10 PE=1 SV=3	2	1	1	1	0	0	0	0	0	0	1	0	1	0	0	0	0	1	0	0	0	0	0	0	0	0	0	0	1	0	0	0	1	0	0	0	0	0	0	0	0	0
A0A0N4SVL8;G3UVV6;B2RPV6	A0A0N4SVL8;G3UVV6;B2RPV6	24;24;24	24;24;24	24;24;24	Multimerin-1	Mmrn1	tr|A0A0N4SVL8|A0A0N4SVL8_MOUSE Multimerin-1 OS=Mus musculus OX=10090 GN=Mmrn1 PE=1 SV=1;tr|G3UVV6|G3UVV6_MOUSE Multimerin-1 OS=Mus musculus OX=10090 GN=Mmrn1 PE=1 SV=1;sp|B2RPV6|MMRN1_MOUSE Multimerin-1 OS=Mus musculus OX=10090 GN=Mmrn1 PE=1 SV=2	3	24	24	24	18	12	10	12	19	18	22	22	20	8	15	7	14	15	14	12	18	15	15	11	17	22	18	17	13	11	8	13	13	14	19	17	19	18	12	10	12	19
D3YVG8;D3YZX5;A0A0N4SWA2;D3Z150;S4R2E1;A0A0R4J0B6;Q7TMS5	D3YVG8;D3YZX5;A0A0N4SWA2;D3Z150;S4R2E1;A0A0R4J0B6;Q7TMS5	1;1;1;1;1;1;1	1;1;1;1;1;1;1	1;1;1;1;1;1;1	ATP-binding cassette sub-family G member 2	Abcg2	tr|D3YVG8|D3YVG8_MOUSE Broad substrate-specificity ATP-binding cassette transporter ABCG2 (Fragment) OS=Mus musculus OX=10090 GN=Abcg2 PE=1 SV=8;tr|D3YZX5|D3YZX5_MOUSE Broad substrate-specificity ATP-binding cassette transporter ABCG2 (Fragment) OS=Mus mus	7	1	1	1	0	0	1	1	0	0	0	0	0	0	1	1	1	1	1	0	0	0	0	0	0	0	0	0	0	0	0	0	0	0	0	0	0	0	0	1	1	0
A0A2R8W6F2;A0A2R8VHJ1;A0A0R4IZW4;P31240	A0A2R8W6F2;A0A2R8VHJ1;A0A0R4IZW4;P31240	1;1;1;1	1;1;1;1	1;1;1;1	Platelet-derived growth factor subunit B	Pdgfb	tr|A0A2R8W6F2|A0A2R8W6F2_MOUSE Platelet-derived growth factor subunit B (Fragment) OS=Mus musculus OX=10090 GN=Pdgfb PE=1 SV=1;tr|A0A2R8VHJ1|A0A2R8VHJ1_MOUSE Platelet-derived growth factor subunit B (Fragment) OS=Mus musculus OX=10090 GN=Pdgfb PE=1 SV=1;tr	4	1	1	1	1	0	0	0	1	1	1	1	1	0	0	0	0	0	0	0	1	0	0	0	0	1	0	1	0	0	0	0	0	0	0	0	0	1	0	0	0	1
A0A0R4J005;A0A5F8MPJ3;E9QP62;Q9D7B2;Q99JW4	A0A0R4J005;A0A5F8MPJ3;E9QP62;Q9D7B2;Q99JW4	5;5;5;5;5	5;5;5;5;5	5;5;5;5;5	LIM and senescent cell antigen-like-containing domain protein 1	Lims1	tr|A0A0R4J005|A0A0R4J005_MOUSE LIM and senescent cell antigen-like-containing domain protein OS=Mus musculus OX=10090 GN=Lims1 PE=1 SV=1;tr|A0A5F8MPJ3|A0A5F8MPJ3_MOUSE LIM and senescent cell antigen-like-containing domain protein OS=Mus musculus OX=10090 G	5	5	5	5	1	2	1	1	1	1	2	3	1	1	1	2	2	4	4	0	1	1	2	1	2	2	0	2	2	2	1	2	3	1	0	3	2	1	2	1	1	1
A0A0R4J032;P06683	A0A0R4J032;P06683	6;6	6;6	6;6	Complement component C9	C9	tr|A0A0R4J032|A0A0R4J032_MOUSE Complement component C9 OS=Mus musculus OX=10090 GN=C9 PE=1 SV=1;sp|P06683|CO9_MOUSE Complement component C9 OS=Mus musculus OX=10090 GN=C9 PE=1 SV=2	2	6	6	6	0	1	0	5	0	0	2	2	0	1	2	3	3	0	0	1	1	1	1	0	2	1	0	0	1	0	2	1	3	5	3	4	5	0	1	0	5	0
A0A0R4J038;O08677;D3YTY9;D3Z2B2	A0A0R4J038;O08677;D3YTY9	29;27;26;5	29;27;26;5	23;22;20;5	Kininogen-1;Kininogen-1 heavy chain;Bradykinin;Kininogen-1 light chain	Kng1	tr|A0A0R4J038|A0A0R4J038_MOUSE Kininogen-1 OS=Mus musculus OX=10090 GN=Kng1 PE=1 SV=1;sp|O08677|KNG1_MOUSE Kininogen-1 OS=Mus musculus OX=10090 GN=Kng1 PE=1 SV=1;tr|D3YTY9|D3YTY9_MOUSE Kininogen-1 OS=Mus musculus OX=10090 GN=Kng1 PE=1 SV=1	4	29	29	23	20	25	21	26	23	21	25	25	25	27	24	25	23	23	21	20	24	22	22	22	24	24	21	22	21	17	22	22	24	23	22	23	21	20	25	21	26	23
Q9ESB3;A0A0R4J039;A0A338P6H8	Q9ESB3;A0A0R4J039	16;16;7	16;16;7	16;16;7	Histidine-rich glycoprotein	Hrg	sp|Q9ESB3|HRG_MOUSE Histidine-rich glycoprotein OS=Mus musculus OX=10090 GN=Hrg PE=1 SV=2;tr|A0A0R4J039|A0A0R4J039_MOUSE Histidine-rich glycoprotein OS=Mus musculus OX=10090 GN=Hrg PE=1 SV=1	3	16	16	16	15	14	12	16	10	13	12	15	11	12	14	14	13	12	10	14	14	15	11	10	11	14	11	14	13	12	12	11	14	11	13	14	12	15	14	12	16	10
Q9CYK2;A0A0R4J0G6;A0A3B2W7G1	Q9CYK2;A0A0R4J0G6;A0A3B2W7G1	2;2;1	2;2;1	2;2;1	Glutaminyl-peptide cyclotransferase	Qpct	sp|Q9CYK2|QPCT_MOUSE Glutaminyl-peptide cyclotransferase OS=Mus musculus OX=10090 GN=Qpct PE=1 SV=2;tr|A0A0R4J0G6|A0A0R4J0G6_MOUSE Glutaminyl-peptide cyclotransferase OS=Mus musculus OX=10090 GN=Qpct PE=1 SV=1;tr|A0A3B2W7G1|A0A3B2W7G1_MOUSE Glutaminyl-pept	3	2	2	2	1	0	0	0	1	1	0	0	0	0	0	0	0	0	0	0	0	0	0	0	0	2	1	2	0	0	0	0	0	0	0	2	2	1	0	0	0	1
A0A0R4J0M4;Q91V80	A0A0R4J0M4;Q91V80	5;5	5;5	5;5	Apolipoprotein F	Apof	tr|A0A0R4J0M4|A0A0R4J0M4_MOUSE Apolipoprotein F OS=Mus musculus OX=10090 GN=Apof PE=1 SV=1;sp|Q91V80|APOF_MOUSE Apolipoprotein F OS=Mus musculus OX=10090 GN=Apof PE=2 SV=2	2	5	5	5	4	3	4	4	4	4	4	4	4	3	4	3	3	3	3	3	4	5	3	3	4	4	3	3	4	3	2	2	3	3	4	4	3	4	3	4	4	4
A0A1Y7VKG6;A0A0R4J0M6;Q3SXB8	A0A1Y7VKG6;A0A0R4J0M6;Q3SXB8	10;10;10	10;10;10	10;10;10	Collectin-11	Colec11	tr|A0A1Y7VKG6|A0A1Y7VKG6_MOUSE Collectin-11 OS=Mus musculus OX=10090 GN=Colec11 PE=1 SV=1;tr|A0A0R4J0M6|A0A0R4J0M6_MOUSE Collectin-11 OS=Mus musculus OX=10090 GN=Colec11 PE=1 SV=1;sp|Q3SXB8|COL11_MOUSE Collectin-11 OS=Mus musculus OX=10090 GN=Colec11 PE=2	3	10	10	10	9	3	3	4	9	9	9	9	8	4	5	2	5	2	4	9	9	9	9	8	9	10	9	9	8	7	6	8	6	7	9	8	8	9	3	3	4	9
A0A0R4J0Q4;P97873	A0A0R4J0Q4;P97873	16;15	16;15	16;15	Lysyl oxidase homolog 1	Loxl1	tr|A0A0R4J0Q4|A0A0R4J0Q4_MOUSE Lysyl oxidase homolog OS=Mus musculus OX=10090 GN=Loxl1 PE=1 SV=1;sp|P97873|LOXL1_MOUSE Lysyl oxidase homolog 1 OS=Mus musculus OX=10090 GN=Loxl1 PE=2 SV=3	2	16	16	16	6	15	7	16	7	10	13	13	9	12	11	7	11	9	5	13	12	9	4	1	12	10	6	7	6	3	2	3	10	8	7	3	4	6	15	7	16	7
O70404;A0A0R4J0R1;A0A0U1RPE8	O70404;A0A0R4J0R1	3;3;1	3;3;1	3;3;1	Vesicle-associated membrane protein 8	Vamp8	sp|O70404|VAMP8_MOUSE Vesicle-associated membrane protein 8 OS=Mus musculus OX=10090 GN=Vamp8 PE=1 SV=1;tr|A0A0R4J0R1|A0A0R4J0R1_MOUSE Vesicle-associated membrane protein 8 OS=Mus musculus OX=10090 GN=Vamp8 PE=1 SV=1	3	3	3	3	0	2	2	1	0	1	2	2	2	1	0	0	1	2	0	0	0	0	0	1	1	0	0	1	1	2	1	1	2	1	0	1	0	0	2	2	1	0
A0A0R4J0S2;P70389	A0A0R4J0S2;P70389	6;6	6;6	6;6	Insulin-like growth factor-binding protein complex acid labile subunit	Igfals	tr|A0A0R4J0S2|A0A0R4J0S2_MOUSE Insulin-like growth factor-binding protein complex acid labile subunit OS=Mus musculus OX=10090 GN=Igfals PE=1 SV=1;sp|P70389|ALS_MOUSE Insulin-like growth factor-binding protein complex acid labile subunit OS=Mus musculus OX	2	6	6	6	0	2	0	3	1	1	3	3	2	2	3	2	1	2	1	0	0	0	2	2	6	0	0	1	1	2	0	0	1	1	1	1	3	0	2	0	3	1
A0A0R4J0X5;A0A0A0MQA3;Q00896;P07758;D3YZL0	A0A0R4J0X5;A0A0A0MQA3;Q00896;P07758	18;17;17;17;1	18;17;17;17;1	8;7;8;7;0	Alpha-1-antitrypsin 1-3;Alpha-1-antitrypsin 1-1	Serpina1a;Serpina1c	tr|A0A0R4J0X5|A0A0R4J0X5_MOUSE Alpha-1-antitrypsin 1-3 OS=Mus musculus OX=10090 GN=Serpina1c PE=1 SV=1;tr|A0A0A0MQA3|A0A0A0MQA3_MOUSE Alpha-1-antitrypsin 1-1 OS=Mus musculus OX=10090 GN=Serpina1a PE=1 SV=1;sp|Q00896|A1AT3_MOUSE Alpha-1-antitrypsin 1-3 OS=M	5	18	18	8	11	14	15	15	13	12	12	15	13	14	15	17	12	14	15	14	12	14	16	15	14	14	12	12	13	13	13	14	13	14	14	13	13	11	14	15	15	13
A0A0R4J1C2;O88456	A0A0R4J1C2;O88456	2;2	2;2	2;2	Calpain small subunit 1	Capns1	tr|A0A0R4J1C2|A0A0R4J1C2_MOUSE Calpain small subunit 1 OS=Mus musculus OX=10090 GN=Capns1 PE=1 SV=1;sp|O88456|CPNS1_MOUSE Calpain small subunit 1 OS=Mus musculus OX=10090 GN=Capns1 PE=1 SV=2	2	2	2	2	2	2	2	2	1	2	1	2	2	1	2	2	2	2	1	1	1	1	1	0	2	1	1	1	1	2	1	0	0	0	1	0	0	2	2	2	2	1
D3YTP0;A0A0R4J1G9;E9QN92;Q8CI59	D3YTP0;A0A0R4J1G9;E9QN92;Q8CI59	2;2;2;2	2;2;2;2	2;2;2;2	Metalloreductase STEAP3	Steap3	tr|D3YTP0|D3YTP0_MOUSE Metalloreductase STEAP3 (Fragment) OS=Mus musculus OX=10090 GN=Steap3 PE=1 SV=8;tr|A0A0R4J1G9|A0A0R4J1G9_MOUSE Metalloreductase STEAP3 OS=Mus musculus OX=10090 GN=Steap3 PE=1 SV=1;tr|E9QN92|E9QN92_MOUSE Metalloreductase STEAP3 OS=Mus	4	2	2	2	0	2	1	1	1	0	1	1	2	0	0	1	1	2	1	0	0	0	0	0	0	0	0	0	0	1	1	0	0	1	0	1	1	0	2	1	1	1
E9QP56;A0A0R4J1N3;P33622	E9QP56;A0A0R4J1N3;P33622	4;4;4	4;4;4	4;4;4	Apolipoprotein C-III	Apoc3	tr|E9QP56|E9QP56_MOUSE Apolipoprotein C-III OS=Mus musculus OX=10090 GN=Apoc3 PE=1 SV=1;tr|A0A0R4J1N3|A0A0R4J1N3_MOUSE Apolipoprotein C-III OS=Mus musculus OX=10090 GN=Apoc3 PE=1 SV=1;sp|P33622|APOC3_MOUSE Apolipoprotein C-III OS=Mus musculus OX=10090 GN=A	3	4	4	4	4	4	4	4	4	4	3	4	4	4	3	4	4	4	4	4	4	4	4	4	4	4	4	4	4	4	3	3	4	4	4	3	4	4	4	4	4	4
Q02357;A0A0R4J1N7;Q0VGY9;D3Z5M4;G8JL84;E9QNT8;D3YTV8;B7ZW98;G5E8J2;F7D1P5;G3UY11;D6RJ51;S4R2D6;W4VSQ0;S4R1I1;Q3UVY0;S4R229	Q02357;A0A0R4J1N7;Q0VGY9;D3Z5M4;G8JL84;E9QNT8;D3YTV8;B7ZW98;G5E8J2;F7D1P5;G3UY11	70;70;70;70;70;70;69;68;68;44;39;22;2;1;1;1;1	70;70;70;70;70;70;69;68;68;44;39;22;2;1;1;1;1	66;66;66;66;66;66;65;64;64;43;35;19;0;0;0;0;0	Ankyrin-1	Ank1	sp|Q02357|ANK1_MOUSE Ankyrin-1 OS=Mus musculus OX=10090 GN=Ank1 PE=1 SV=2;tr|A0A0R4J1N7|A0A0R4J1N7_MOUSE Ankyrin-1 OS=Mus musculus OX=10090 GN=Ank1 PE=1 SV=1;tr|Q0VGY9|Q0VGY9_MOUSE Ank1 protein OS=Mus musculus OX=10090 GN=Ank1 PE=1 SV=1;tr|D3Z5M4|D3Z5M4_MO	17	70	70	66	39	69	64	60	37	31	54	52	59	52	59	65	60	60	64	23	33	31	35	25	37	23	42	24	37	38	31	40	50	48	26	26	25	39	69	64	60	37
A0A0U1RNJ1;P19096	A0A0U1RNJ1;P19096	4;4	4;4	4;4	Fatty acid synthase;[Acyl-carrier-protein] S-acetyltransferase;[Acyl-carrier-protein] S-malonyltransferase;3-oxoacyl-[acyl-carrier-protein] synthase;3-oxoacyl-[acyl-carrier-protein] reductase;3-hydroxyacyl-[acyl-carrier-protein] dehydratase;Enoyl-[acyl-carrier-protein] reductase;Oleoyl-[acyl-carrier-protein] hydrolase	Fasn	tr|A0A0U1RNJ1|A0A0U1RNJ1_MOUSE Fatty acid synthase OS=Mus musculus OX=10090 GN=Fasn PE=1 SV=1;sp|P19096|FAS_MOUSE Fatty acid synthase OS=Mus musculus OX=10090 GN=Fasn PE=1 SV=2	2	4	4	4	1	0	0	0	2	0	0	0	0	0	0	0	0	0	0	1	1	2	0	0	0	3	0	0	0	0	0	0	0	0	0	0	0	1	0	0	0	2
A0A0U1RNN5;P15702	A0A0U1RNN5;P15702	1;1	1;1	1;1	Leukosialin	Spn	tr|A0A0U1RNN5|A0A0U1RNN5_MOUSE Leukosialin (Fragment) OS=Mus musculus OX=10090 GN=Spn PE=1 SV=1;sp|P15702|LEUK_MOUSE Leukosialin OS=Mus musculus OX=10090 GN=Spn PE=1 SV=1	2	1	1	1	0	0	0	1	0	1	0	1	1	1	0	0	1	1	1	0	1	0	1	1	0	0	0	0	1	0	1	1	1	1	1	0	1	0	0	0	1	0
A0A0X1KG61;A0A0U1RP47;P22682;A0A0U1RQ85;A0A0U1RP17;B9EKI5;Q3TTA7	A0A0X1KG61;A0A0U1RP47;P22682;A0A0U1RQ85	8;8;8;7;2;1;1	8;8;8;7;2;1;1	8;8;8;7;2;1;1	E3 ubiquitin-protein ligase CBL	Cbl	tr|A0A0X1KG61|A0A0X1KG61_MOUSE E3 ubiquitin-protein ligase CBL OS=Mus musculus OX=10090 GN=Cbl PE=1 SV=1;tr|A0A0U1RP47|A0A0U1RP47_MOUSE E3 ubiquitin-protein ligase CBL OS=Mus musculus OX=10090 GN=Cbl PE=1 SV=1;sp|P22682|CBL_MOUSE E3 ubiquitin-protein ligas	7	8	8	8	7	1	3	0	6	4	6	5	7	4	6	3	0	0	0	0	0	1	0	0	0	0	0	0	0	0	0	0	0	0	0	0	0	7	1	3	0	6
A0A0U1RPF4;Q5M9M1;Q80T19	A0A0U1RPF4;Q5M9M1;Q80T19	2;2;2	2;2;2	2;2;2	Hepcidin-2	Hamp2	tr|A0A0U1RPF4|A0A0U1RPF4_MOUSE Hepcidin-2 (Fragment) OS=Mus musculus OX=10090 GN=Hamp2 PE=3 SV=1;tr|Q5M9M1|Q5M9M1_MOUSE Hepcidin antimicrobial peptide 2 OS=Mus musculus OX=10090 GN=Hamp2 PE=2 SV=1;sp|Q80T19|HEPC2_MOUSE Hepcidin-2 OS=Mus musculus OX=10090 G	3	2	2	2	1	0	0	0	1	2	0	0	0	0	0	0	0	0	0	0	1	0	0	0	0	2	0	0	0	0	0	0	0	0	0	0	0	1	0	0	0	1
A0A0U1RPU7;E9PZC3;Q923D2	A0A0U1RPU7;E9PZC3;Q923D2	1;1;1	1;1;1	1;1;1	Flavin reductase (NADPH)	Blvrb	tr|A0A0U1RPU7|A0A0U1RPU7_MOUSE Flavin reductase (NADPH) OS=Mus musculus OX=10090 GN=Blvrb PE=1 SV=1;tr|E9PZC3|E9PZC3_MOUSE Flavin reductase (NADPH) OS=Mus musculus OX=10090 GN=Blvrb PE=1 SV=1;sp|Q923D2|BLVRB_MOUSE Flavin reductase (NADPH) OS=Mus musculus O	3	1	1	1	1	1	1	1	1	0	1	1	1	1	1	1	1	1	1	1	0	1	1	0	1	1	1	1	0	1	0	0	1	1	1	1	1	1	1	1	1	1
A0A140T8M0	A0A140T8M0	3	2	1			tr|A0A140T8M0|A0A140T8M0_MOUSE Immunoglobulin kappa variable 1-117 (Fragment) OS=Mus musculus OX=10090 GN=Igkv1-117 PE=4 SV=2	1	3	2	1	3	3	2	2	3	3	2	2	2	2	2	2	2	2	2	3	3	3	3	2	2	3	3	3	2	2	2	2	2	2	3	3	2	2	2	1	1	2
A0A140T8M2;P01636	A0A140T8M2;P01636	4;2	4;2	3;2	Ig kappa chain V-V region MOPC 149		tr|A0A140T8M2|A0A140T8M2_MOUSE Immunoglobulin kappa variable 12-44 (Fragment) OS=Mus musculus OX=10090 GN=Igkv12-44 PE=4 SV=2;sp|P01636|KV5A4_MOUSE Ig kappa chain V-V region MOPC 149 OS=Mus musculus OX=10090 PE=1 SV=1	2	4	4	3	3	4	4	4	3	3	4	4	4	4	4	4	4	4	4	4	4	4	3	2	4	4	3	4	1	2	2	3	2	4	3	3	4	3	4	4	4	3
A0A140T8M3	A0A140T8M3	4	1	1			tr|A0A140T8M3|A0A140T8M3_MOUSE Immunoglobulin kappa chain variable 8-30 (Fragment) OS=Mus musculus OX=10090 GN=Igkv8-30 PE=4 SV=2	1	4	1	1	2	4	2	3	2	3	2	3	3	3	4	4	2	3	3	4	4	4	2	1	2	3	4	4	2	3	3	3	3	3	2	4	3	0	1	0	1	0
A0A140T8M4;A0A0G2JFN8	A0A140T8M4;A0A0G2JFN8	3;2	2;1	1;0			tr|A0A140T8M4|A0A140T8M4_MOUSE Immunoglobulin kappa variable 8-19 OS=Mus musculus OX=10090 GN=Igkv8-19 PE=1 SV=2;tr|A0A0G2JFN8|A0A0G2JFN8_MOUSE Immunoglobulin kappa variable 8-19 (Fragment) OS=Mus musculus OX=10090 GN=Igkv8-19 PE=1 SV=4	2	3	2	1	3	2	2	3	2	2	2	1	2	2	2	1	3	2	1	2	2	2	1	0	1	3	2	3	2	2	2	2	2	1	3	2	2	2	1	1	2	1
A0A140T8M5;A0A0G2JGT0;A0A075B5N6;A0A0G2JDG9	A0A140T8M5	4;1;1;1	3;1;1;1	2;0;0;0			tr|A0A140T8M5|A0A140T8M5_MOUSE Immunoglobulin kappa variable 6-15 (Fragment) OS=Mus musculus OX=10090 GN=Igkv6-15 PE=1 SV=2	4	4	3	2	3	3	2	2	2	2	2	3	2	3	2	2	2	2	2	4	3	4	2	2	1	3	3	3	2	2	3	2	3	2	4	4	3	2	2	1	1	1
A0A140T8M8	A0A140T8M8	2	1	1			tr|A0A140T8M8|A0A140T8M8_MOUSE Immunoglobulin kappa variable 1-131 (Fragment) OS=Mus musculus OX=10090 GN=Igkv1-131 PE=4 SV=2	1	2	1	1	2	2	0	1	1	1	1	2	1	0	1	1	0	1	0	2	2	2	1	0	2	2	2	2	2	2	1	1	1	1	2	2	2	1	1	0	0	1
A0A140T8M9	A0A140T8M9	4	4	2			tr|A0A140T8M9|A0A140T8M9_MOUSE Immunoglobulin kappa chain variable 1-122 (Fragment) OS=Mus musculus OX=10090 GN=Igkv1-122 PE=4 SV=2	1	4	4	2	3	2	2	2	2	2	2	2	1	2	2	2	1	3	2	3	3	4	2	2	2	2	3	4	2	1	1	1	2	2	4	3	3	3	2	2	2	2
A0A140T8N0;P01639	A0A140T8N0;P01639	3;3	3;3	3;3	Ig kappa chain V-V region MOPC 41	Gm5571	tr|A0A140T8N0|A0A140T8N0_MOUSE Immunoglobulin kappa chain variable 9-120 (Fragment) OS=Mus musculus OX=10090 GN=Igkv9-120 PE=1 SV=2;sp|P01639|KV5A7_MOUSE Immunoglobulin kappa chain variable 9-120 OS=Mus musculus OX=10090 GN=Igkv9-120 PE=1 SV=1	2	3	3	3	1	1	1	1	1	2	1	1	1	1	1	1	1	1	1	1	3	3	0	0	1	2	2	2	0	0	0	0	1	1	1	2	1	1	1	1	1	1
A0A140T8N9	A0A140T8N9	2	1	1			tr|A0A140T8N9|A0A140T8N9_MOUSE Immunoglobulin kappa variable 6-32 (Fragment) OS=Mus musculus OX=10090 GN=Igkv6-32 PE=4 SV=2	1	2	1	1	0	0	2	1	1	1	2	1	2	1	2	2	2	2	2	2	2	2	1	2	2	2	1	2	2	0	2	2	1	0	1	0	1	0	0	1	0	0
A0A140T8P2;A0A075B5N2;A0A0G2JEI6;P01634	A0A140T8P2;A0A075B5N2;A0A0G2JEI6;P01634	4;3;3;3	3;3;3;2	2;2;2;1	Ig kappa chain V-V region MOPC 21	Igkv6-29	tr|A0A140T8P2|A0A140T8P2_MOUSE Immunoglobulin kappa variable 6-20 (Fragment) OS=Mus musculus OX=10090 GN=Igkv6-20 PE=4 SV=2;tr|A0A075B5N2|A0A075B5N2_MOUSE Immunoglobulin kappa chain variable 6-29 OS=Mus musculus OX=10090 GN=Igkv6-29 PE=4 SV=7;tr|A0A0G2JEI6	4	4	3	2	2	1	2	2	3	3	2	3	2	1	4	3	2	2	2	3	4	3	2	3	3	4	3	4	2	2	3	2	2	1	3	2	4	2	1	1	1	2
A0A140T8P3	A0A140T8P3	1	1	1			tr|A0A140T8P3|A0A140T8P3_MOUSE Immunoglobulin kappa chain variable 15-103 (Fragment) OS=Mus musculus OX=10090 GN=Igkv15-103 PE=4 SV=2	1	1	1	1	1	1	1	0	1	1	1	1	1	1	1	1	1	1	0	1	1	1	1	0	1	1	1	1	1	1	1	1	0	0	1	1	1	1	1	1	0	1
A0A140T8P5	A0A140T8P5	4	2	2			tr|A0A140T8P5|A0A140T8P5_MOUSE Immunoglobulin kappa chain variable 8-24 (Fragment) OS=Mus musculus OX=10090 GN=Igkv8-24 PE=4 SV=2	1	4	2	2	3	2	1	1	1	2	1	1	1	2	2	2	1	2	1	2	3	3	1	1	1	4	3	4	1	2	1	2	1	2	1	2	3	2	0	0	0	0
A0A140T8P6	A0A140T8P6	3	3	2			tr|A0A140T8P6|A0A140T8P6_MOUSE Immunoglobulin kappa variable 12-46 (Fragment) OS=Mus musculus OX=10090 GN=Igkv12-46 PE=1 SV=2	1	3	3	2	3	3	3	3	3	3	1	3	3	3	3	3	3	2	3	3	3	3	3	2	2	3	3	3	3	3	2	3	3	3	2	2	3	3	3	3	3	3
A0A1B0GQU8;P35980;A0A1B0GSA8;A0A1B0GSF7;A0A1B0GSS8;A0A1B0GRZ3;A0A1B0GS28	A0A1B0GQU8;P35980;A0A1B0GSA8;A0A1B0GSF7;A0A1B0GSS8;A0A1B0GRZ3	4;4;3;3;3;2;1	4;4;3;3;3;2;1	4;4;3;3;3;2;1	60S ribosomal protein L18	Rpl18	tr|A0A1B0GQU8|A0A1B0GQU8_MOUSE 60S ribosomal protein L18 OS=Mus musculus OX=10090 GN=Rpl18 PE=1 SV=1;sp|P35980|RL18_MOUSE 60S ribosomal protein L18 OS=Mus musculus OX=10090 GN=Rpl18 PE=1 SV=3;tr|A0A1B0GSA8|A0A1B0GSA8_MOUSE 60S ribosomal protein L18 (Fragme	7	4	4	4	1	0	0	0	3	2	4	4	4	0	0	0	0	0	0	0	0	0	2	0	4	1	0	0	2	1	0	0	0	2	3	3	2	1	0	0	0	3
A0A1B0GRG3;A0A1B0GSK8;O35566	A0A1B0GRG3;A0A1B0GSK8;O35566	1;1;1	1;1;1	1;1;1	CD151 antigen	Cd151	tr|A0A1B0GRG3|A0A1B0GRG3_MOUSE CD151 antigen (Fragment) OS=Mus musculus OX=10090 GN=Cd151 PE=1 SV=1;tr|A0A1B0GSK8|A0A1B0GSK8_MOUSE Tetraspanin (Fragment) OS=Mus musculus OX=10090 GN=Cd151 PE=1 SV=1;sp|O35566|CD151_MOUSE CD151 antigen OS=Mus musculus OX=100	3	1	1	1	1	1	1	1	1	1	1	1	1	1	1	1	1	1	1	1	1	1	1	1	1	1	1	1	1	1	1	1	1	1	0	1	1	1	1	1	1	1
A0A1B0GSG5;Q91VI7;A0A1B0GRG4;A0A1B0GRY7	A0A1B0GSG5;Q91VI7;A0A1B0GRG4	12;12;6;4	12;12;6;4	12;12;6;4	Ribonuclease inhibitor	Rnh1	tr|A0A1B0GSG5|A0A1B0GSG5_MOUSE Ribonuclease inhibitor OS=Mus musculus OX=10090 GN=Rnh1 PE=1 SV=1;sp|Q91VI7|RINI_MOUSE Ribonuclease inhibitor OS=Mus musculus OX=10090 GN=Rnh1 PE=1 SV=1;tr|A0A1B0GRG4|A0A1B0GRG4_MOUSE Ribonuclease inhibitor (Fragment) OS=Mus	4	12	12	12	4	0	0	0	6	4	11	11	12	1	2	3	5	2	1	0	0	0	3	4	3	4	2	2	5	6	6	4	4	5	2	3	3	4	0	0	0	6
P06151;A0A1B0GSX0;A0A1B0GSR9;D3YZQ9;A0A1B0GT41;A0A1B0GQX5;D3YZE4;P00342;A0A1B0GSL7;D3YVR7;A0A1B0GRC1;A0A6I8MX27;A0A1B0GRE9;D3Z7F0;A0A1B0GRS2;A0A1B0GS79;A0A0N4SVV8;A0A1B0GSR2;A0A1B0GRW9;P16125	P06151;A0A1B0GSX0;A0A1B0GSR9;D3YZQ9	7;7;7;4;3;3;2;2;2;2;1;1;1;1;1;1;1;1;1;1	7;7;7;4;3;3;2;2;2;2;1;1;1;1;1;1;1;1;1;1	7;7;7;4;3;3;2;2;2;2;1;1;1;1;1;1;1;1;1;1	L-lactate dehydrogenase A chain;L-lactate dehydrogenase	Ldha	sp|P06151|LDHA_MOUSE L-lactate dehydrogenase A chain OS=Mus musculus OX=10090 GN=Ldha PE=1 SV=3;tr|A0A1B0GSX0|A0A1B0GSX0_MOUSE L-lactate dehydrogenase OS=Mus musculus OX=10090 GN=Ldha PE=1 SV=1;tr|A0A1B0GSR9|A0A1B0GSR9_MOUSE L-lactate dehydrogenase OS=Mus	20	7	7	7	4	6	7	5	4	2	5	6	7	7	6	5	5	6	5	2	4	3	2	3	1	1	2	6	4	5	2	1	4	6	3	5	3	4	6	7	5	4
A0A1D5RME4;A0A1D5RLW5;A0A1D5RM85;P62717;A0A1D5RM79	A0A1D5RME4;A0A1D5RLW5;A0A1D5RM85;P62717;A0A1D5RM79	2;2;2;2;1	2;2;2;2;1	2;2;2;2;1	60S ribosomal protein L18a	Rpl18a	tr|A0A1D5RME4|A0A1D5RME4_MOUSE 60S ribosomal protein L18a (Fragment) OS=Mus musculus OX=10090 GN=Rpl18a PE=1 SV=1;tr|A0A1D5RLW5|A0A1D5RLW5_MOUSE 60S ribosomal protein L18a OS=Mus musculus OX=10090 GN=Rpl18a PE=1 SV=1;tr|A0A1D5RM85|A0A1D5RM85_MOUSE 60S ribo	5	2	2	2	0	0	0	0	0	0	1	1	2	0	0	0	0	1	0	0	0	0	1	0	2	0	0	0	1	0	0	1	0	0	1	1	1	0	0	0	0	0
A0A1D5RMB0;Q3UQ40;E9Q4Y1;E9Q5Z6	A0A1D5RMB0;Q3UQ40;E9Q4Y1;E9Q5Z6	3;2;2;2	3;2;2;2	3;2;2;2		Adh6b;Adh6a	tr|A0A1D5RMB0|A0A1D5RMB0_MOUSE Alcohol dehydrogenase 6B (class V) OS=Mus musculus OX=10090 GN=Adh6b PE=3 SV=1;tr|Q3UQ40|Q3UQ40_MOUSE Alcohol dehydrogenase 6B (class V) (Fragment) OS=Mus musculus OX=10090 GN=Adh6b PE=2 SV=1;tr|E9Q4Y1|E9Q4Y1_MOUSE Alcohol de	4	3	3	3	0	2	0	0	0	0	0	1	0	0	0	0	0	0	0	0	0	0	0	0	0	0	0	0	0	0	0	0	0	0	0	0	0	0	2	0	0	0
A0A1L1SQA8;P62852	A0A1L1SQA8;P62852	2;2	2;2	2;2	40S ribosomal protein S25	Rps25	tr|A0A1L1SQA8|A0A1L1SQA8_MOUSE 40S ribosomal protein S25 OS=Mus musculus OX=10090 GN=Rps25 PE=1 SV=1;sp|P62852|RS25_MOUSE 40S ribosomal protein S25 OS=Mus musculus OX=10090 GN=Rps25 PE=1 SV=1	2	2	2	2	0	1	2	2	0	0	2	2	2	0	0	0	1	2	0	0	0	0	0	1	0	0	0	0	1	1	0	0	2	0	1	0	1	0	1	2	2	0
A0A1L1SS44;Q60709;Q06335	A0A1L1SS44;Q60709;Q06335	7;7;4	7;7;4	7;7;4	Amyloid-like protein 2	Aplp2	tr|A0A1L1SS44|A0A1L1SS44_MOUSE Amyloid beta precursor-like protein 2 (Fragment) OS=Mus musculus OX=10090 GN=Aplp2 PE=1 SV=1;tr|Q60709|Q60709_MOUSE Amyloid beta precursor-like protein 2 OS=Mus musculus OX=10090 GN=Aplp2 PE=1 SV=1;sp|Q06335|APLP2_MOUSE Amylo	3	7	7	7	4	0	0	0	5	7	4	6	4	0	0	0	1	0	0	1	3	3	1	1	6	4	1	4	5	3	1	4	0	1	4	3	5	4	0	0	0	5
Q5NCU3;Q5NCU4;A0A1L1SSH9;P07214	Q5NCU3;Q5NCU4;A0A1L1SSH9;P07214	2;2;2;2	2;2;2;2	2;2;2;2	SPARC	Sparc	tr|Q5NCU3|Q5NCU3_MOUSE SPARC (Fragment) OS=Mus musculus OX=10090 GN=Sparc PE=1 SV=1;tr|Q5NCU4|Q5NCU4_MOUSE SPARC OS=Mus musculus OX=10090 GN=Sparc PE=1 SV=1;tr|A0A1L1SSH9|A0A1L1SSH9_MOUSE SPARC OS=Mus musculus OX=10090 GN=Sparc PE=1 SV=1;sp|P07214|SPRC_MOU	4	2	2	2	1	0	0	0	2	0	0	1	0	0	0	0	0	1	0	0	0	0	0	0	0	1	0	0	0	0	0	0	0	0	0	0	1	1	0	0	0	2
A0A1W2P6F6;A0A1W2P7Q9;Q60605;A0A1W2P6G5;Q8CI43	A0A1W2P6F6;A0A1W2P7Q9;Q60605;A0A1W2P6G5	5;5;5;4;1	5;5;5;4;1	5;5;5;4;1	Myosin light polypeptide 6	Myl6	tr|A0A1W2P6F6|A0A1W2P6F6_MOUSE Myosin light polypeptide 6 OS=Mus musculus OX=10090 GN=Myl6 PE=1 SV=1;tr|A0A1W2P7Q9|A0A1W2P7Q9_MOUSE Myosin light polypeptide 6 OS=Mus musculus OX=10090 GN=Myl6 PE=1 SV=1;sp|Q60605|MYL6_MOUSE Myosin light polypeptide 6 OS=Mus	5	5	5	5	3	4	2	3	4	4	4	5	4	3	2	2	4	2	2	1	3	2	1	1	4	3	1	4	2	3	1	1	2	2	2	2	4	3	4	2	3	4
F8WI35;A0A1W2P768;P84244;P84228;P68433;P02301;E0CZ27;A0A8I4SYN6;E0CYN1;E0CYR7	F8WI35;A0A1W2P768;P84244;P84228;P68433;P02301;E0CZ27;A0A8I4SYN6	4;4;4;4;4;4;3;3;1;1	4;4;4;4;4;4;3;3;1;1	4;4;4;4;4;4;3;3;1;1	Histone H3;Histone H3.3;Histone H3.2;Histone H3.1;Histone H3.3C	H3f3a;Hist1h3b;Hist1h3a;H3f3c	tr|F8WI35|F8WI35_MOUSE Histone H3 OS=Mus musculus OX=10090 GN=H3f3a PE=1 SV=1;tr|A0A1W2P768|A0A1W2P768_MOUSE Histone H3.2 OS=Mus musculus OX=10090 GN=H3c14 PE=1 SV=1;sp|P84244|H33_MOUSE Histone H3.3 OS=Mus musculus OX=10090 GN=H3-3b PE=1 SV=2;sp|P84228|H32	10	4	4	4	4	2	1	1	4	3	2	4	2	0	1	1	1	2	1	4	4	4	3	3	4	4	4	4	3	4	4	3	2	1	3	3	3	4	2	1	1	4
A0A1W2P770	A0A1W2P770	1	1	1			tr|A0A1W2P770|A0A1W2P770_MOUSE Neurogenin-3 (Fragment) OS=Mus musculus OX=10090 GN=Neurog3 PE=4 SV=1	1	1	1	1	0	1	0	0	0	0	0	0	0	0	0	0	0	0	0	0	0	0	0	0	0	0	0	0	0	0	0	0	0	0	0	0	0	0	1	0	0	0
P45700;A0A1W2P788;A0A1W2P6N0	P45700;A0A1W2P788;A0A1W2P6N0	6;6;3	6;6;3	6;6;3	Mannosyl-oligosaccharide 1,2-alpha-mannosidase IA	Man1a1	sp|P45700|MA1A1_MOUSE Mannosyl-oligosaccharide 1,2-alpha-mannosidase IA OS=Mus musculus OX=10090 GN=Man1a1 PE=1 SV=1;tr|A0A1W2P788|A0A1W2P788_MOUSE alpha-1,2-Mannosidase (Fragment) OS=Mus musculus OX=10090 GN=Man1a PE=1 SV=1;tr|A0A1W2P6N0|A0A1W2P6N0_MOUSE	3	6	6	6	2	4	2	6	1	2	3	5	4	3	3	0	3	3	1	3	3	1	2	1	2	3	2	2	2	0	1	2	4	3	3	2	3	2	4	2	6	1
A0A1W2P7F1;Q8CFG8	A0A1W2P7F1;Q8CFG8	10;10	1;1	1;1	Complement C1s-B subcomponent;Complement C1s-B subcomponent heavy chain;Complement C1s-B subcomponent light chain	C1sb	tr|A0A1W2P7F1|A0A1W2P7F1_MOUSE Complement C1s-1 subcomponent OS=Mus musculus OX=10090 GN=C1s2 PE=1 SV=1;sp|Q8CFG8|CS1B_MOUSE Complement C1s-1 subcomponent OS=Mus musculus OX=10090 GN=C1s2 PE=2 SV=1	2	10	1	1	8	3	1	3	8	6	5	6	4	3	5	4	2	3	1	5	2	3	5	2	1	7	6	8	3	2	2	3	2	5	5	7	8	0	0	0	0	0
A0A1W2P812;S4R1S2;G5E8K2;G5E8K3;S4R2S8;S4R2K9;G5E8K5;S4R1J9;S4R2T7;S4R2R5;S4R2F3;Q8C8R3;S4R236	A0A1W2P812;S4R1S2;G5E8K2;G5E8K3;S4R2S8;S4R2K9;G5E8K5;S4R1J9;S4R2T7;S4R2R5;S4R2F3;Q8C8R3	5;5;5;5;5;5;5;4;4;4;4;4;1	1;1;1;1;1;1;1;1;1;1;1;1;1	1;1;1;1;1;1;1;1;1;1;1;1;1	Ankyrin-3;Ankyrin-2	Ank3;Ank2	tr|A0A1W2P812|A0A1W2P812_MOUSE Ankyrin-3 OS=Mus musculus OX=10090 GN=Ank3 PE=1 SV=1;tr|S4R1S2|S4R1S2_MOUSE Ankyrin-3 OS=Mus musculus OX=10090 GN=Ank3 PE=1 SV=1;tr|G5E8K2|G5E8K2_MOUSE Ankyrin-3 OS=Mus musculus OX=10090 GN=Ank3 PE=1 SV=1;tr|G5E8K3|G5E8K3_MOU	13	5	1	1	2	4	2	2	2	2	2	2	4	2	5	3	3	3	3	0	0	1	0	0	1	1	1	1	1	2	0	1	0	1	0	1	0	1	0	0	0	1
E9QA61;A0A1W2P884	E9QA61;A0A1W2P884	1;1	1;1	1;1		Cep85l	tr|E9QA61|E9QA61_MOUSE Centrosomal protein of 85 kDa-like OS=Mus musculus OX=10090 GN=Cep85l PE=1 SV=3;sp|A0A1W2P884|CE85L_MOUSE Centrosomal protein of 85 kDa-like OS=Mus musculus OX=10090 GN=Cep85l PE=3 SV=1	2	1	1	1	0	0	1	0	0	0	0	1	1	0	1	1	1	1	1	0	0	0	1	1	0	0	1	1	1	1	1	1	0	1	0	0	0	0	0	1	0	0
A0A286YDT5;G5E8Q8;A0A286YD74	A0A286YDT5;G5E8Q8	5;4;2	5;4;2	5;4;2		Adgrf5	tr|A0A286YDT5|A0A286YDT5_MOUSE Adhesion G protein-coupled receptor F5 (Fragment) OS=Mus musculus OX=10090 GN=Adgrf5 PE=1 SV=1;sp|G5E8Q8|AGRF5_MOUSE Adhesion G protein-coupled receptor F5 OS=Mus musculus OX=10090 GN=Adgrf5 PE=1 SV=1	3	5	5	5	0	0	0	0	0	0	0	0	0	0	0	0	0	0	0	0	0	0	0	1	5	0	0	0	0	0	0	0	0	1	1	0	1	0	0	0	0	0
A0A286YED2;P53690	A0A286YED2;P53690	3;2	3;2	3;2	Matrix metalloproteinase-14	Mmp14	tr|A0A286YED2|A0A286YED2_MOUSE Matrix metalloproteinase-14 OS=Mus musculus OX=10090 GN=Mmp14 PE=1 SV=1;sp|P53690|MMP14_MOUSE Matrix metalloproteinase-14 OS=Mus musculus OX=10090 GN=Mmp14 PE=2 SV=3	2	3	3	3	2	1	0	0	1	2	0	0	0	0	0	0	0	0	0	0	0	0	0	0	0	0	0	2	0	0	1	0	0	0	0	0	0	2	1	0	0	1
A0A2I3BPT1;A0A2I3BQZ9;Q3TWF3;P12023;A0A2I3BR03	A0A2I3BPT1;A0A2I3BQZ9;Q3TWF3;P12023;A0A2I3BR03	14;14;14;14;11	14;14;14;14;11	14;14;14;14;11	Amyloid beta A4 protein;N-APP;Soluble APP-alpha;Soluble APP-beta;C99;Beta-amyloid protein 42;Beta-amyloid protein 40;C83;P3(42);P3(40);C80;Gamma-secretase C-terminal fragment 59;Gamma-secretase C-terminal fragment 57;Gamma-secretase C-terminal fragment 50;C31	App	tr|A0A2I3BPT1|A0A2I3BPT1_MOUSE Amyloid-beta A4 protein OS=Mus musculus OX=10090 GN=App PE=1 SV=1;tr|A0A2I3BQZ9|A0A2I3BQZ9_MOUSE Amyloid-beta A4 protein OS=Mus musculus OX=10090 GN=App PE=1 SV=1;tr|Q3TWF3|Q3TWF3_MOUSE Amyloid-beta A4 protein OS=Mus musculus	5	14	14	14	9	0	0	0	8	12	13	12	11	0	0	0	4	3	4	4	10	9	8	7	12	9	2	9	7	7	4	9	4	7	6	5	8	9	0	0	0	8
A0A2I3BRD2;A0A2I3BPY8;A0A2I3BPX3;Q6P9J9	A0A2I3BRD2;A0A2I3BPY8;A0A2I3BPX3;Q6P9J9	1;1;1;1	1;1;1;1	1;1;1;1	Anoctamin-6	Ano6	tr|A0A2I3BRD2|A0A2I3BRD2_MOUSE Anoctamin-6 (Fragment) OS=Mus musculus OX=10090 GN=Ano6 PE=1 SV=1;tr|A0A2I3BPY8|A0A2I3BPY8_MOUSE Anoctamin OS=Mus musculus OX=10090 GN=Ano6 PE=1 SV=1;tr|A0A2I3BPX3|A0A2I3BPX3_MOUSE Anoctamin OS=Mus musculus OX=10090 GN=Ano6 P	4	1	1	1	0	0	0	0	0	0	0	0	0	0	0	0	1	0	0	0	0	0	0	0	0	0	0	0	0	0	0	0	1	0	0	0	0	0	0	0	0	0
A0A2I3BQF4;P62889	A0A2I3BQF4;P62889	3;3	3;3	3;3	60S ribosomal protein L30	Rpl30	tr|A0A2I3BQF4|A0A2I3BQF4_MOUSE 60S ribosomal protein L30 OS=Mus musculus OX=10090 GN=Rpl30 PE=1 SV=1;sp|P62889|RL30_MOUSE 60S ribosomal protein L30 OS=Mus musculus OX=10090 GN=Rpl30 PE=1 SV=2	2	3	3	3	2	0	0	0	2	2	2	2	2	0	0	0	0	0	0	0	3	2	0	2	3	3	2	3	0	0	0	0	0	0	2	3	2	2	0	0	0	2
A0A2I3BRQ1;A0A2I3BQE1;A2AS37	A0A2I3BRQ1;A0A2I3BQE1;A2AS37	12;11;10	12;11;10	12;11;10		AI182371	tr|A0A2I3BRQ1|A0A2I3BRQ1_MOUSE Expressed sequence AI182371 OS=Mus musculus OX=10090 GN=AI182371 PE=1 SV=1;tr|A0A2I3BQE1|A0A2I3BQE1_MOUSE Expressed sequence AI182371 OS=Mus musculus OX=10090 GN=AI182371 PE=1 SV=1;tr|A2AS37|A2AS37_MOUSE Expressed sequence AI	3	12	12	12	7	9	7	10	7	8	9	11	9	8	8	4	9	7	5	11	10	7	3	1	8	10	5	12	2	3	2	3	9	5	8	10	9	7	9	7	10	7
A0A2R8W6J9;Q8R093;Q8CGR7	A0A2R8W6J9;Q8R093;Q8CGR7	1;1;1	1;1;1	1;1;1	Uridine phosphorylase;Uridine phosphorylase 2	Upp2	tr|A0A2R8W6J9|A0A2R8W6J9_MOUSE Uridine phosphorylase OS=Mus musculus OX=10090 GN=Upp2 PE=1 SV=1;tr|Q8R093|Q8R093_MOUSE Uridine phosphorylase OS=Mus musculus OX=10090 GN=Upp2 PE=1 SV=1;sp|Q8CGR7|UPP2_MOUSE Uridine phosphorylase 2 OS=Mus musculus OX=10090 GN	3	1	1	1	1	1	1	1	0	1	1	1	1	1	1	1	1	1	1	1	1	0	1	1	1	0	0	1	1	1	1	1	1	1	1	1	1	1	1	1	1	0
A0A2R8W6P0;A0A2R8VI30;D3Z187;A0A2R8VI94;A0A2R8VK70;Q61735;A0A2R8VJU9	A0A2R8W6P0;A0A2R8VI30;D3Z187;A0A2R8VI94;A0A2R8VK70;Q61735	3;2;2;2;2;2;1	3;2;2;2;2;2;1	3;2;2;2;2;2;1	Leukocyte surface antigen CD47	Cd47	tr|A0A2R8W6P0|A0A2R8W6P0_MOUSE Leukocyte surface antigen CD47 OS=Mus musculus OX=10090 GN=Cd47 PE=1 SV=1;tr|A0A2R8VI30|A0A2R8VI30_MOUSE Leukocyte surface antigen CD47 OS=Mus musculus OX=10090 GN=Cd47 PE=1 SV=1;tr|D3Z187|D3Z187_MOUSE Leukocyte surface antig	7	3	3	3	2	3	3	3	2	2	3	2	3	3	2	2	3	3	3	2	2	2	2	2	2	2	3	2	2	2	2	2	2	2	1	0	1	2	3	3	3	2
A0A338P7C0;O09061;A0A338P7F1	A0A338P7C0;O09061	4;4;1	4;4;1	4;4;1	Proteasome subunit beta type-1	Psmb1	tr|A0A338P7C0|A0A338P7C0_MOUSE Proteasome subunit beta type-1 OS=Mus musculus OX=10090 GN=Psmb1 PE=1 SV=1;sp|O09061|PSB1_MOUSE Proteasome subunit beta type-1 OS=Mus musculus OX=10090 GN=Psmb1 PE=1 SV=1	3	4	4	4	0	2	2	0	0	0	2	1	1	1	1	2	2	1	1	0	0	0	0	0	0	0	0	0	4	4	0	4	4	4	0	0	0	0	2	2	0	0
A0A3B2W483;A0A3B2WCR5;L7N2B3;K7N6T2;D3Z4N8	A0A3B2W483;A0A3B2WCR5;L7N2B3;K7N6T2;D3Z4N8	1;1;1;1;1	1;1;1;1;1	1;1;1;1;1		Vmn2r68;Vmn2r67;Vmn2r72	tr|A0A3B2W483|A0A3B2W483_MOUSE Vomeronasal 2, receptor 72 OS=Mus musculus OX=10090 GN=Vmn2r72 PE=4 SV=1;tr|A0A3B2WCR5|A0A3B2WCR5_MOUSE Vomeronasal 2, receptor 67 OS=Mus musculus OX=10090 GN=Vmn2r67 PE=4 SV=1;tr|L7N2B3|L7N2B3_MOUSE Vomeronasal 2, receptor 6	5	1	1	1	0	0	0	0	0	0	1	0	0	0	0	0	0	0	0	0	0	0	0	0	0	0	0	0	0	0	0	0	0	0	0	0	0	0	0	0	0	0
A8R0U0;A0A3B2WD20	A8R0U0;A0A3B2WD20	1;1	1;1	1;1		Esp6	tr|A8R0U0|A8R0U0_MOUSE Exocrine gland secreted peptide 6 OS=Mus musculus OX=10090 GN=Esp6 PE=2 SV=1;tr|A0A3B2WD20|A0A3B2WD20_MOUSE Exocrine gland secreted peptide 6 OS=Mus musculus OX=10090 GN=Esp6 PE=4 SV=1	2	1	1	1	0	0	0	0	0	0	0	0	0	0	0	0	0	0	0	0	1	0	1	0	1	0	0	1	0	1	0	0	0	0	1	0	1	0	0	0	0	0
A0A494B9B2;A0A494B9H1;Q9EPK6;A0A494B962	A0A494B9B2;A0A494B9H1;Q9EPK6;A0A494B962	2;2;2;1	2;2;2;1	2;2;2;1	Nucleotide exchange factor SIL1	Sil1	tr|A0A494B9B2|A0A494B9B2_MOUSE Nucleotide exchange factor SIL1 OS=Mus musculus OX=10090 GN=Sil1 PE=1 SV=1;tr|A0A494B9H1|A0A494B9H1_MOUSE Nucleotide exchange factor SIL1 OS=Mus musculus OX=10090 GN=Sil1 PE=1 SV=1;sp|Q9EPK6|SIL1_MOUSE Nucleotide exchange fac	4	2	2	2	1	0	0	0	1	1	1	1	1	0	0	0	1	1	1	1	1	1	1	1	1	1	1	1	0	0	0	0	0	1	1	2	1	1	0	0	0	1
A0A494B9Z0;A0A494BBA8;Q642K5;P62862	A0A494B9Z0;A0A494BBA8;Q642K5;P62862	1;1;1;1	1;1;1;1	1;1;1;1	40S ribosomal protein S30	Fau	tr|A0A494B9Z0|A0A494B9Z0_MOUSE 40S ribosomal protein S30 OS=Mus musculus OX=10090 GN=Fau PE=1 SV=1;tr|A0A494BBA8|A0A494BBA8_MOUSE 40S ribosomal protein S30 OS=Mus musculus OX=10090 GN=Fau PE=1 SV=1;tr|Q642K5|Q642K5_MOUSE 40S ribosomal protein S30 OS=Mus mu	4	1	1	1	0	1	0	1	0	0	1	1	1	0	0	0	0	1	0	0	0	0	0	0	1	0	0	0	1	1	0	0	1	0	0	0	1	0	1	0	1	0
A0A494BAF9;Q8BI79	A0A494BAF9;Q8BI79	1;1	1;1	1;1	Coiled-coil domain-containing protein 40	Ccdc40	tr|A0A494BAF9|A0A494BAF9_MOUSE Coiled-coil domain-containing protein 40 OS=Mus musculus OX=10090 GN=Ccdc40 PE=1 SV=1;sp|Q8BI79|CCD40_MOUSE Coiled-coil domain-containing protein 40 OS=Mus musculus OX=10090 GN=Ccdc40 PE=1 SV=1	2	1	1	1	0	0	0	0	0	0	0	0	0	0	0	0	0	1	0	1	0	0	0	0	0	0	0	0	0	0	0	0	0	0	0	0	0	0	0	0	0	0
F6T2S0;Q91W09;A0A494BAI5;P22315;A0A494BAR8;A0A494BBL4;A0A494B9Y8	F6T2S0;Q91W09;A0A494BAI5;P22315;A0A494BAR8;A0A494BBL4;A0A494B9Y8	2;2;2;2;1;1;1	2;2;2;2;1;1;1	2;2;2;2;1;1;1	Ferrochelatase;Ferrochelatase, mitochondrial	Fech	tr|F6T2S0|F6T2S0_MOUSE Ferrochelatase OS=Mus musculus OX=10090 GN=Fech PE=1 SV=1;tr|Q91W09|Q91W09_MOUSE Ferrochelatase OS=Mus musculus OX=10090 GN=Fech PE=1 SV=1;tr|A0A494BAI5|A0A494BAI5_MOUSE Ferrochelatase OS=Mus musculus OX=10090 GN=Fech PE=1 SV=1;sp|P2	7	2	2	2	0	2	1	2	0	1	1	1	1	2	1	1	1	2	2	0	0	0	0	0	0	1	0	0	0	1	0	0	1	1	0	1	2	0	2	1	2	0
A0A494BBD8;P10107	A0A494BBD8;P10107	1;1	1;1	1;1	Annexin A1	Anxa1	tr|A0A494BBD8|A0A494BBD8_MOUSE Annexin OS=Mus musculus OX=10090 GN=Anxa1 PE=1 SV=1;sp|P10107|ANXA1_MOUSE Annexin A1 OS=Mus musculus OX=10090 GN=Anxa1 PE=1 SV=2	2	1	1	1	0	1	1	1	0	0	1	1	1	1	1	1	1	1	1	0	0	0	0	0	0	0	1	0	1	1	1	1	1	1	1	1	1	0	1	1	1	0
A0A571BE99;Q8R555	A0A571BE99;Q8R555	1;1	1;1	1;1	Cartilage acidic protein 1	Crtac1	tr|A0A571BE99|A0A571BE99_MOUSE Cartilage acidic protein 1 OS=Mus musculus OX=10090 GN=Crtac1 PE=1 SV=1;sp|Q8R555|CRAC1_MOUSE Cartilage acidic protein 1 OS=Mus musculus OX=10090 GN=Crtac1 PE=2 SV=1	2	1	1	1	1	1	0	1	1	1	1	1	1	1	1	1	1	1	0	1	1	1	0	0	0	0	0	1	1	0	0	1	0	1	1	0	1	1	1	0	1	1
A0A571BEV2	A0A571BEV2	2	2	2			tr|A0A571BEV2|A0A571BEV2_MOUSE Predicted gene 8251 OS=Mus musculus OX=10090 GN=Gm8251 PE=4 SV=1	1	2	2	2	2	2	2	2	2	1	2	2	1	2	2	1	2	2	2	2	1	1	2	2	2	1	2	1	2	2	2	2	2	2	2	2	1	2	2	2	2	2
O35452;A0A571BG59;A0A5F8MPH8;E9Q2T3	O35452;A0A571BG59;A0A5F8MPH8;E9Q2T3	30;30;30;27	30;30;30;27	30;30;30;27		Tnxb	tr|O35452|O35452_MOUSE Tenascin X OS=Mus musculus OX=10090 GN=Tnxb PE=1 SV=1;tr|A0A571BG59|A0A571BG59_MOUSE Tenascin XB OS=Mus musculus OX=10090 GN=Tnxb PE=1 SV=1;tr|A0A5F8MPH8|A0A5F8MPH8_MOUSE Tenascin XB OS=Mus musculus OX=10090 GN=Tnxb PE=1 SV=1;tr|E9Q2	4	30	30	30	15	1	0	1	15	19	1	0	1	1	0	1	0	0	0	15	15	16	1	1	1	21	7	22	0	0	0	0	1	1	6	1	0	15	1	0	1	15
Q61739;A0A5F8MPB5;F6VSK8	Q61739;A0A5F8MPB5;F6VSK8	16;16;9	16;16;9	16;16;9	Integrin alpha-6;Integrin alpha-6 heavy chain;Integrin alpha-6 light chain	Itga6	sp|Q61739|ITA6_MOUSE Integrin alpha-6 OS=Mus musculus OX=10090 GN=Itga6 PE=1 SV=3;tr|A0A5F8MPB5|A0A5F8MPB5_MOUSE Integrin alpha-6 OS=Mus musculus OX=10090 GN=Itga6 PE=1 SV=1;tr|F6VSK8|F6VSK8_MOUSE Integrin alpha-6 (Fragment) OS=Mus musculus OX=10090 GN=Itg	3	16	16	16	9	10	6	10	7	3	12	11	11	7	9	4	9	12	8	1	3	6	4	1	7	4	5	3	11	9	7	4	9	11	1	8	4	9	10	6	10	7
A0A5F8MPW1;Q3UTR7;P11859	A0A5F8MPW1;Q3UTR7;P11859	4;4;4	4;4;4	4;4;4	Angiotensinogen;Angiotensin-1;Angiotensin-2;Angiotensin-3;Angiotensin-4;Angiotensin 1-9;Angiotensin 1-7;Angiotensin 1-5;Angiotensin 1-4	Agt	tr|A0A5F8MPW1|A0A5F8MPW1_MOUSE Angiotensinogen OS=Mus musculus OX=10090 GN=Agt PE=1 SV=1;tr|Q3UTR7|Q3UTR7_MOUSE Angiotensinogen OS=Mus musculus OX=10090 GN=Agt PE=1 SV=1;sp|P11859|ANGT_MOUSE Angiotensinogen OS=Mus musculus OX=10090 GN=Agt PE=1 SV=1	3	4	4	4	0	1	1	2	0	2	1	1	1	2	1	1	1	1	0	1	0	1	1	3	2	0	0	0	0	2	1	1	1	2	1	2	0	0	1	1	2	0
S4R270;A0A5F8MQ05;D3Z6Q9;S4R1B8;S4R2J8;S4R171	S4R270;A0A5F8MQ05;D3Z6Q9;S4R1B8;S4R2J8;S4R171	10;10;10;9;7;5	10;10;10;9;7;5	10;10;10;9;7;5	Bridging integrator 2	Bin2	tr|S4R270|S4R270_MOUSE Bridging integrator 2 OS=Mus musculus OX=10090 GN=Bin2 PE=1 SV=1;tr|A0A5F8MQ05|A0A5F8MQ05_MOUSE Bridging integrator 2 OS=Mus musculus OX=10090 GN=Bin2 PE=1 SV=1;sp|D3Z6Q9|BIN2_MOUSE Bridging integrator 2 OS=Mus musculus OX=10090 GN=B	6	10	10	10	4	6	3	5	7	4	5	5	6	3	6	3	6	6	5	7	9	8	3	1	4	6	7	7	3	3	7	5	4	4	4	3	4	4	6	3	5	7
A0A5K1VVQ1;A0A5K1VVQ9;A2ASS6;E9Q8N1;E9Q8K5	A0A5K1VVQ1;A0A5K1VVQ9;A2ASS6;E9Q8N1;E9Q8K5	3;3;3;2;2	3;3;3;2;2	3;3;3;2;2	Titin	Ttn	tr|A0A5K1VVQ1|A0A5K1VVQ1_MOUSE Titin OS=Mus musculus OX=10090 GN=Ttn PE=1 SV=1;tr|A0A5K1VVQ9|A0A5K1VVQ9_MOUSE Titin OS=Mus musculus OX=10090 GN=Ttn PE=1 SV=1;sp|A2ASS6|TITIN_MOUSE Titin OS=Mus musculus OX=10090 GN=Ttn PE=1 SV=1;tr|E9Q8N1|E9Q8N1_MOUSE Titin	5	3	3	3	3	1	0	1	3	3	3	2	1	1	1	1	1	0	0	2	1	1	1	0	0	1	1	0	1	0	0	1	0	1	1	0	0	3	1	0	1	3
A0A8Q0Q4S2;D3Z627;P24063;D3YW95	A0A8Q0Q4S2;D3Z627;P24063;D3YW95	2;2;2;1	2;2;2;1	2;2;2;1	Integrin alpha-L	Itgal	tr|A0A8Q0Q4S2|A0A8Q0Q4S2_MOUSE Integrin alpha-L OS=Mus musculus OX=10090 GN=Itgal PE=4 SV=1;tr|D3Z627|D3Z627_MOUSE Integrin alpha-L OS=Mus musculus OX=10090 GN=Itgal PE=1 SV=1;sp|P24063|ITAL_MOUSE Integrin alpha-L OS=Mus musculus OX=10090 GN=Itgal PE=1 SV=	4	2	2	2	1	1	2	1	0	1	1	2	2	2	1	1	2	1	1	1	2	2	1	1	1	0	0	0	1	0	0	1	1	2	0	1	0	1	1	2	1	0
A1BN54;Q7TPR4;A0A1L1SV25;P57780;E9Q2W9;Q9JI91;A0A1L1SVJ6;O88990	A1BN54;Q7TPR4;A0A1L1SV25;P57780;E9Q2W9	6;6;4;4;3;2;1;1	6;6;4;4;3;2;1;1	6;6;4;4;3;2;1;1	Alpha-actinin-1;Alpha-actinin-4	Actn1;Actn4	tr|A1BN54|A1BN54_MOUSE Alpha actinin 1a OS=Mus musculus OX=10090 GN=Actn1 PE=1 SV=1;sp|Q7TPR4|ACTN1_MOUSE Alpha-actinin-1 OS=Mus musculus OX=10090 GN=Actn1 PE=1 SV=1;tr|A0A1L1SV25|A0A1L1SV25_MOUSE Alpha-actinin-4 OS=Mus musculus OX=10090 GN=Actn4 PE=1 SV=1	8	6	6	6	1	4	2	4	1	1	1	3	4	2	4	0	1	3	3	0	0	1	1	2	1	1	1	0	1	3	1	1	3	1	0	0	0	1	4	2	4	1
A2A4M2	A2A4M2	5	1	1		Gm11568	tr|A2A4M2|A2A4M2_MOUSE Predicted gene 11568 OS=Mus musculus OX=10090 GN=Gm11568 PE=4 SV=1	1	5	1	1	0	1	0	2	0	0	0	4	0	0	0	0	0	0	0	0	0	0	0	0	0	0	0	0	0	0	0	0	0	0	0	0	0	0	0	0	1	0
A2A4M7	A2A4M7	2	2	1		Gm11565	tr|A2A4M7|A2A4M7_MOUSE Predicted gene 11565 OS=Mus musculus OX=10090 GN=Gm11565 PE=4 SV=1	1	2	2	1	0	0	0	0	0	0	0	2	0	0	0	0	0	0	0	0	0	0	0	0	0	0	0	0	0	0	0	0	0	0	0	0	0	0	0	0	0	0
A2A513;CON__P02535-1;P02535	A2A513;CON__P02535-1;P02535	21;21;21	11;11;11	10;10;10	Keratin, type I cytoskeletal 10	Krt10	tr|A2A513|A2A513_MOUSE Keratin, type I cytoskeletal 10 OS=Mus musculus OX=10090 GN=Krt10 PE=1 SV=1;;sp|P02535|K1C10_MOUSE Keratin, type I cytoskeletal 10 OS=Mus musculus OX=10090 GN=Krt10 PE=1 SV=3	3	21	11	10	10	13	10	12	12	10	16	14	12	10	15	14	11	15	19	11	10	15	15	9	13	8	11	9	19	14	11	10	13	7	9	8	8	1	3	0	2	2
A2A547;P84099	A2A547;P84099	2;2	2;2	2;2	Ribosomal protein L19;60S ribosomal protein L19	Rpl19	tr|A2A547|A2A547_MOUSE Ribosomal protein L19 OS=Mus musculus OX=10090 GN=Rpl19 PE=1 SV=1;sp|P84099|RL19_MOUSE 60S ribosomal protein L19 OS=Mus musculus OX=10090 GN=Rpl19 PE=1 SV=1	2	2	2	2	1	0	0	0	0	1	1	1	0	0	0	0	0	0	0	0	0	0	0	1	2	1	2	2	0	0	0	0	0	1	1	0	2	1	0	0	0	0
A2A590;A2A588;Q3V2D6;Q3V2C1	A2A590;A2A588;Q3V2D6;Q3V2C1	2;1;1;1	2;1;1;1	2;1;1;1	Keratin-associated protein 9-3	Krtap1-5;Krtap1-3;Krtap1-4;Krtap9-3	tr|A2A590|A2A590_MOUSE Keratin-associated protein 1-5 OS=Mus musculus OX=10090 GN=Krtap1-5 PE=2 SV=1;tr|A2A588|A2A588_MOUSE Keratin-associated protein 1-3 OS=Mus musculus OX=10090 GN=Krtap1-3 PE=4 SV=1;tr|Q3V2D6|Q3V2D6_MOUSE Keratin-associated protein 1-4	4	2	2	2	0	1	0	0	0	0	0	1	0	0	0	0	0	0	0	0	0	0	0	0	0	0	0	0	0	0	0	0	0	0	0	0	0	0	1	0	0	0
A2A591;Q9D638	A2A591;Q9D638	1;1	1;1	1;1	Keratin-associated protein 3-1;Keratin-associated protein 3-2	Krtap3-1;Krtap3-2	sp|A2A591|KRA31_MOUSE Keratin-associated protein 3-1 OS=Mus musculus OX=10090 GN=Krtap3-1 PE=3 SV=1;sp|Q9D638|KRA32_MOUSE Keratin-associated protein 3-2 OS=Mus musculus OX=10090 GN=Krtap3-2 PE=3 SV=2	2	1	1	1	0	1	0	1	0	0	0	1	0	0	0	0	0	0	0	0	0	0	0	0	0	0	0	0	0	0	0	0	0	0	0	0	0	0	1	0	1	0
A2A5X3	A2A5X3	2	2	2		Krtap9-5	tr|A2A5X3|A2A5X3_MOUSE Keratin-associated protein 9-5 OS=Mus musculus OX=10090 GN=Krtap9-5 PE=4 SV=1	1	2	2	2	0	0	0	0	0	0	0	2	0	0	0	0	0	0	0	0	0	0	0	0	0	0	0	0	0	0	0	0	0	0	0	0	0	0	0	0	0	0
P48193;A2A838;A2A839;A2A841;A0A571BEG4;A2AD32;A2A842;A0A1D5RLV1;F7BUB8;F6S4K9;F7CR30;A0A3B2WD96;A7YY80;A2AUK5;D0VYV6;A0A5F8MPR1;A2AUK8;A2AUK7;E9PV14;Q9Z2H5;Q9WV92;A0A1W2P7I2;A0A286YDY4;A0A3B2WBE1;A0A286YD84;A0A286YCY8;A0A5F8MPE1;O70318	P48193;A2A838;A2A839;A2A841;A0A571BEG4;A2AD32;A2A842;A0A1D5RLV1	28;28;28;28;24;22;22;14;13;8;4;2;2;2;2;2;2;2;2;2;2;1;1;1;1;1;1;1	28;28;28;28;24;22;22;14;13;8;4;2;2;2;2;2;2;2;2;2;2;1;1;1;1;1;1;1	28;28;28;28;24;22;22;14;13;8;4;2;2;2;2;2;2;2;2;2;2;1;1;1;1;1;1;1	Protein 4.1	Epb41;Epb4.1	sp|P48193|EPB41_MOUSE Protein 4.1 OS=Mus musculus OX=10090 GN=Epb41 PE=1 SV=2;tr|A2A838|A2A838_MOUSE Protein 4.1 (Fragment) OS=Mus musculus OX=10090 GN=Epb41 PE=1 SV=1;tr|A2A839|A2A839_MOUSE Protein 4.1 OS=Mus musculus OX=10090 GN=Epb41 PE=1 SV=1;tr|A2A841	28	28	28	28	12	26	23	21	13	12	20	17	20	18	22	19	22	25	23	8	13	9	12	11	14	10	18	12	15	13	17	14	17	21	11	12	11	12	26	23	21	13
Q8K182;A2A997;A2A998	Q8K182;A2A997;A2A998	15;15;14	15;15;14	15;15;14	Complement component C8 alpha chain	C8a	sp|Q8K182|CO8A_MOUSE Complement component C8 alpha chain OS=Mus musculus OX=10090 GN=C8a PE=1 SV=1;tr|A2A997|A2A997_MOUSE Complement component C8 alpha chain OS=Mus musculus OX=10090 GN=C8a PE=1 SV=1;tr|A2A998|A2A998_MOUSE Complement component C8 alpha cha	3	15	15	15	5	11	8	14	5	5	11	13	10	11	13	13	12	7	6	10	11	7	9	9	7	5	6	5	6	8	8	7	12	8	12	14	11	5	11	8	14	5
A2AFG7;A2AFG8;Q6PGJ3	A2AFG7;A2AFG8;Q6PGJ3	1;1;1	1;1;1	1;1;1		L1cam	tr|A2AFG7|A2AFG7_MOUSE Neural cell adhesion molecule L1 OS=Mus musculus OX=10090 GN=L1cam PE=1 SV=1;tr|A2AFG8|A2AFG8_MOUSE Neural cell adhesion molecule L1 OS=Mus musculus OX=10090 GN=L1cam PE=1 SV=1;tr|Q6PGJ3|Q6PGJ3_MOUSE L1 cell adhesion molecule OS=Mus	3	1	1	1	0	0	0	0	0	0	0	0	0	0	0	0	0	0	0	0	0	0	0	0	1	0	0	0	0	0	0	0	0	0	0	0	0	0	0	0	0	0
A2AJY2;O35206;A2AJY7;A2AJY5	A2AJY2;O35206	11;11;4;4	11;11;4;4	11;11;4;4	Collagen alpha-1(XV) chain;Restin	Col15a1	tr|A2AJY2|A2AJY2_MOUSE Collagen alpha-1(XV) chain OS=Mus musculus OX=10090 GN=Col15a1 PE=1 SV=1;sp|O35206|COFA1_MOUSE Collagen alpha-1(XV) chain OS=Mus musculus OX=10090 GN=Col15a1 PE=1 SV=2	4	11	11	11	5	0	0	0	6	6	7	9	6	0	0	0	1	0	0	2	8	5	5	4	10	6	3	8	2	4	2	1	1	3	7	7	8	5	0	0	0	6
A2AKH9;Q80TF6	A2AKH9;Q80TF6	1;1	1;1	1;1	StAR-related lipid transfer protein 9	Stard9	tr|A2AKH9|A2AKH9_MOUSE Kinesin-like protein OS=Mus musculus OX=10090 GN=Stard9 PE=1 SV=3;sp|Q80TF6|STAR9_MOUSE StAR-related lipid transfer protein 9 OS=Mus musculus OX=10090 GN=Stard9 PE=1 SV=2	2	1	1	1	1	0	0	0	1	1	1	1	0	0	0	0	0	0	0	1	1	1	0	0	0	1	0	1	0	0	0	0	0	1	1	0	1	1	0	0	0	1
A2ALS5	A2ALS5	1	1	1	Rap1 GTPase-activating protein 1	Rap1gap	sp|A2ALS5|RPGP1_MOUSE Rap1 GTPase-activating protein 1 OS=Mus musculus OX=10090 GN=Rap1gap PE=1 SV=2	1	1	1	1	0	0	1	0	0	1	1	0	0	0	0	0	0	0	0	0	0	0	0	0	0	0	0	0	0	0	0	0	0	0	0	0	0	0	0	1	0	0
A2AMH3;A2AMH5;A2AMH4;Q6X893	A2AMH3;A2AMH5;A2AMH4;Q6X893	1;1;1;1	1;1;1;1	1;1;1;1	Choline transporter-like protein 1	Slc44a1	tr|A2AMH3|A2AMH3_MOUSE Choline transporter-like protein OS=Mus musculus OX=10090 GN=Slc44a1 PE=1 SV=1;tr|A2AMH5|A2AMH5_MOUSE Choline transporter-like protein OS=Mus musculus OX=10090 GN=Slc44a1 PE=1 SV=1;tr|A2AMH4|A2AMH4_MOUSE Choline transporter-like prot	4	1	1	1	0	0	1	0	0	0	0	1	1	0	1	1	0	1	0	0	0	0	0	0	0	0	0	0	1	1	0	0	0	0	0	0	1	0	0	1	0	0
Q3U8S1;A2APM5;A2APM3;A2APM4;E9QKM8;Q80X37;A2APM1;A2APM2;P15379	Q3U8S1;A2APM5;A2APM3;A2APM4;E9QKM8;Q80X37;A2APM1;A2APM2;P15379	2;2;2;2;2;2;2;2;2	2;2;2;2;2;2;2;2;2	2;2;2;2;2;2;2;2;2	CD44 antigen	Cd44	tr|Q3U8S1|Q3U8S1_MOUSE CD44 antigen OS=Mus musculus OX=10090 GN=Cd44 PE=1 SV=1;tr|A2APM5|A2APM5_MOUSE CD44 antigen OS=Mus musculus OX=10090 GN=Cd44 PE=1 SV=1;tr|A2APM3|A2APM3_MOUSE CD44 antigen OS=Mus musculus OX=10090 GN=Cd44 PE=1 SV=1;tr|A2APM4|A2APM4_MO	9	2	2	2	1	0	0	1	1	1	1	1	1	1	0	1	1	1	1	1	1	1	2	2	2	0	0	1	1	1	1	2	0	1	1	1	1	1	0	0	1	1
A2AQ07;CON__ENSEMBL:ENSBTAP00000025008	A2AQ07;CON__ENSEMBL:ENSBTAP00000025008	16;8	16;8	13;5	Tubulin beta-1 chain	Tubb1	sp|A2AQ07|TBB1_MOUSE Tubulin beta-1 chain OS=Mus musculus OX=10090 GN=Tubb1 PE=1 SV=1;	2	16	16	13	11	12	9	12	10	14	9	12	11	6	9	9	10	11	10	6	10	9	5	3	8	12	11	12	9	7	10	9	13	9	5	7	9	11	12	9	12	10
D6RI87;A2AR07;P32067	D6RI87;A2AR07;P32067	1;1;1	1;1;1	1;1;1	Lupus La protein homolog	Ssb	tr|D6RI87|D6RI87_MOUSE Lupus La protein homolog OS=Mus musculus OX=10090 GN=Ssb PE=1 SV=1;tr|A2AR07|A2AR07_MOUSE Lupus La protein homolog (Fragment) OS=Mus musculus OX=10090 GN=Ssb PE=1 SV=1;sp|P32067|LA_MOUSE Lupus La protein homolog OS=Mus musculus OX=10	3	1	1	1	1	0	1	0	0	0	1	1	1	1	1	1	1	0	1	1	1	1	1	1	1	0	1	1	1	1	1	1	0	1	1	0	0	1	0	1	0	0
G3X8X3;A2ATS4;Q8BSM7	G3X8X3;A2ATS4;Q8BSM7	5;5;5	5;5;5	5;5;5	Large neutral amino acids transporter small subunit 3	Slc43a1	tr|G3X8X3|G3X8X3_MOUSE Large neutral amino acids transporter small subunit 3 OS=Mus musculus OX=10090 GN=Slc43a1 PE=1 SV=1;tr|A2ATS4|A2ATS4_MOUSE Large neutral amino acids transporter small subunit 3 OS=Mus musculus OX=10090 GN=Slc43a1 PE=1 SV=1;sp|Q8BSM7|	3	5	5	5	1	5	5	1	1	1	4	3	4	2	4	4	4	4	4	0	1	0	0	0	1	1	2	0	0	0	2	2	2	3	0	3	1	1	5	5	1	1
A2AUR7;Q9D031;Q01730	A2AUR7;Q9D031;Q01730	6;6;6	6;6;6	6;6;6	Ras suppressor protein 1	Rsu1	tr|A2AUR7|A2AUR7_MOUSE Ras suppressor protein 1 OS=Mus musculus OX=10090 GN=Rsu1 PE=1 SV=1;tr|Q9D031|Q9D031_MOUSE Ras suppressor protein 1 OS=Mus musculus OX=10090 GN=Rsu1 PE=1 SV=1;sp|Q01730|RSU1_MOUSE Ras suppressor protein 1 OS=Mus musculus OX=10090 GN=	3	6	6	6	1	4	2	4	0	1	3	3	2	1	2	1	3	2	2	0	1	3	1	0	2	1	3	1	2	3	3	3	3	5	1	2	1	1	4	2	4	0
A2AUS6	A2AUS6	1	1	1	Olfactory receptor	Olfr1179	tr|A2AUS6|A2AUS6_MOUSE Olfactory receptor OS=Mus musculus OX=10090 GN=Or4p18 PE=3 SV=1	1	1	1	1	1	1	1	1	1	1	1	1	1	1	1	0	1	1	1	1	1	1	1	1	1	1	1	1	1	1	1	1	1	1	1	1	0	1	1	1	1	1
A2AWF8;A2AWF9;E9Q4S7;Q64455	A2AWF8;A2AWF9;E9Q4S7;Q64455	1;1;1;1	1;1;1;1	1;1;1;1	Protein-tyrosine-phosphatase;Receptor-type tyrosine-protein phosphatase eta	Ptprj	tr|A2AWF8|A2AWF8_MOUSE Protein-tyrosine-phosphatase OS=Mus musculus OX=10090 GN=Ptprj PE=1 SV=1;tr|A2AWF9|A2AWF9_MOUSE Protein-tyrosine-phosphatase OS=Mus musculus OX=10090 GN=Ptprj PE=1 SV=1;tr|E9Q4S7|E9Q4S7_MOUSE Protein-tyrosine-phosphatase OS=Mus muscu	4	1	1	1	0	0	0	0	0	0	0	0	0	0	0	0	0	0	0	0	0	0	0	0	0	0	0	0	0	0	0	0	0	1	0	0	0	0	0	0	0	0
A2BE45;Q9R0M3	A2BE45;Q9R0M3	1;1	1;1	1;1	Sushi-repeat-containing protein SRPX	Srpx	tr|A2BE45|A2BE45_MOUSE Sushi-repeat-containing protein SRPX OS=Mus musculus OX=10090 GN=Srpx PE=1 SV=1;sp|Q9R0M3|SRPX_MOUSE Sushi-repeat-containing protein SRPX OS=Mus musculus OX=10090 GN=Srpx PE=2 SV=1	2	1	1	1	0	0	0	0	0	0	0	0	1	0	0	0	0	0	0	0	0	0	0	0	1	0	0	0	0	0	0	0	0	0	0	0	0	0	0	0	0	0
A2BE92;A2BE93;Q9EQU5	A2BE92;A2BE93;Q9EQU5	1;1;1	1;1;1	1;1;1	Protein SET	Set	tr|A2BE92|A2BE92_MOUSE Protein SET (Fragment) OS=Mus musculus OX=10090 GN=Set PE=1 SV=1;tr|A2BE93|A2BE93_MOUSE Protein SET (Fragment) OS=Mus musculus OX=10090 GN=Set PE=1 SV=1;sp|Q9EQU5|SET_MOUSE Protein SET OS=Mus musculus OX=10090 GN=Set PE=1 SV=1	3	1	1	1	0	0	0	0	0	0	0	0	0	0	0	0	0	0	0	0	0	0	0	0	1	0	0	0	0	0	0	0	0	0	0	0	0	0	0	0	0	0
A2CI98	A2CI98	1	1	1	Dystrotelin	Dytn	sp|A2CI98|DYTN_MOUSE Dystrotelin OS=Mus musculus OX=10090 GN=Dytn PE=2 SV=1	1	1	1	1	0	0	0	0	1	0	0	0	0	0	0	0	0	0	0	0	0	0	0	0	0	0	0	0	0	0	0	0	0	0	0	0	0	0	0	0	0	1
A2RT60	A2RT60	1	1	1	Serine protease HTRA4	Htra4	sp|A2RT60|HTRA4_MOUSE Serine protease HTRA4 OS=Mus musculus OX=10090 GN=Htra4 PE=2 SV=1	1	1	1	1	1	0	0	0	1	1	0	0	0	0	0	0	0	0	0	0	0	1	0	0	0	1	0	1	0	0	0	0	0	0	1	1	1	1	0	0	0	1
A6BLY7;A1L317	A6BLY7;A1L317	2;1	1;0	1;0	Keratin, type I cytoskeletal 28;Keratin, type I cytoskeletal 24	Krt28;Krt24	sp|A6BLY7|K1C28_MOUSE Keratin, type I cytoskeletal 28 OS=Mus musculus OX=10090 GN=Krt28 PE=1 SV=1;sp|A1L317|K1C24_MOUSE Keratin, type I cytoskeletal 24 OS=Mus musculus OX=10090 GN=Krt24 PE=2 SV=2	2	2	1	1	2	2	2	2	2	2	2	2	2	2	2	2	2	2	2	1	2	2	2	2	2	2	1	2	2	2	2	2	2	2	2	0	0	1	1	1	1	1
A6X935;E9Q5L2;CON__Q3T052	A6X935;E9Q5L2	42;38;3	1;0;0	1;0;0	Inter alpha-trypsin inhibitor, heavy chain 4	Itih4	sp|A6X935|ITIH4_MOUSE Inter alpha-trypsin inhibitor, heavy chain 4 OS=Mus musculus OX=10090 GN=Itih4 PE=1 SV=2;tr|E9Q5L2|E9Q5L2_MOUSE Inter alpha-trypsin inhibitor, heavy chain 4 OS=Mus musculus OX=10090 GN=Itih4 PE=1 SV=1	3	42	1	1	29	36	31	38	29	31	34	37	33	33	31	31	30	33	28	35	34	30	27	29	33	32	29	32	31	27	28	26	32	32	34	33	32	1	1	1	1	1
A6ZI44;P05064;Q9CPQ9;A6ZI46;D3Z510;A0A0U1RPN8;D3YWI1;D3YV98;A0A0U1RPT5;A6ZI47	A6ZI44;P05064;Q9CPQ9;A6ZI46;D3Z510;A0A0U1RPN8;D3YWI1;D3YV98;A0A0U1RPT5	10;10;8;8;6;6;6;5;5;3	10;10;8;8;6;6;6;5;5;3	10;10;8;8;6;6;6;5;5;3	Fructose-bisphosphate aldolase;Fructose-bisphosphate aldolase A	Aldoa;Aldoart1	tr|A6ZI44|A6ZI44_MOUSE Fructose-bisphosphate aldolase OS=Mus musculus OX=10090 GN=Aldoa PE=1 SV=1;sp|P05064|ALDOA_MOUSE Fructose-bisphosphate aldolase A OS=Mus musculus OX=10090 GN=Aldoa PE=1 SV=2;tr|Q9CPQ9|Q9CPQ9_MOUSE Fructose-bisphosphate aldolase OS=Mu	10	10	10	10	4	8	2	6	5	5	6	6	8	5	5	4	6	5	5	1	3	2	2	4	3	1	4	1	4	4	5	4	5	3	1	2	3	4	8	2	6	5
G3UXE9;E9Q0G4;A7VMS6;F6VXI7;F6TIX5;F6T1I5;Q31615;A7VMS2;A7VMS3;Q9BCZ1;Q6W9L1;O19443;G3UWS8;Q85ZW8;Q85ZW5;Q85ZW6;Q85ZW7;Q85ZW9;H3BK58;H3BJA9;Q6W9J6;P14432	G3UXE9;E9Q0G4;A7VMS6	4;4;4;1;1;1;1;1;1;1;1;1;1;1;1;1;1;1;1;1;1;1	1;1;1;0;0;0;0;0;0;0;0;0;0;0;0;0;0;0;0;0;0;0	1;1;1;0;0;0;0;0;0;0;0;0;0;0;0;0;0;0;0;0;0;0		Gm8909	tr|G3UXE9|G3UXE9_MOUSE Predicted gene 8909 OS=Mus musculus OX=10090 GN=Gm8909 PE=1 SV=1;tr|E9Q0G4|E9Q0G4_MOUSE Predicted gene 8909 OS=Mus musculus OX=10090 GN=Gm8909 PE=1 SV=1;tr|A7VMS6|A7VMS6_MOUSE MHC classIb T5 OS=Mus musculus OX=10090 GN=Gm8909 PE=1 SV	22	4	1	1	3	3	3	3	3	3	3	3	3	3	3	3	3	3	3	3	3	3	3	2	4	3	2	3	3	3	3	3	3	3	3	2	2	0	0	0	0	0
A8DUK4;E9Q223;CON__Q3SX09;CON__P02070;P02104	A8DUK4;E9Q223	15;8;2;1;1	15;8;2;1;1	4;2;0;0;0		Hbbt1;Hbb-bs	tr|A8DUK4|A8DUK4_MOUSE Beta-globin OS=Mus musculus OX=10090 GN=Hbb-bs PE=1 SV=1;tr|E9Q223|E9Q223_MOUSE Hemoglobin, beta adult s chain (Fragment) OS=Mus musculus OX=10090 GN=Hbb-bs PE=1 SV=1	5	15	15	4	15	15	15	15	15	13	14	12	15	15	15	15	15	15	15	15	14	15	14	13	14	13	13	12	14	14	14	13	14	15	12	12	13	15	15	15	15	15
G5E8D1;A9JTY7;O70562;O70558;O70555;O70554;O70559	G5E8D1;A9JTY7;O70562;O70558;O70555;O70554;O70559	1;1;1;1;1;1;1	1;1;1;1;1;1;1	1;1;1;1;1;1;1	Small proline-rich protein 2K;Small proline-rich protein 2G;Small proline-rich protein 2D;Small proline-rich protein 2B;Small proline-rich protein 2H	Sprr2k;Sprr2b;Sprr2g;Sprr2d;Sprr2h	tr|G5E8D1|G5E8D1_MOUSE Small proline-rich protein 2K OS=Mus musculus OX=10090 GN=Sprr2k PE=3 SV=1;tr|A9JTY7|A9JTY7_MOUSE Small proline-rich protein 2B OS=Mus musculus OX=10090 GN=Sprr2b PE=2 SV=1;sp|O70562|SPR2K_MOUSE Small proline-rich protein 2K OS=Mus m	7	1	1	1	0	0	1	1	0	0	1	1	1	1	0	1	0	0	1	1	0	0	1	1	0	1	0	0	1	1	0	0	1	0	0	0	1	0	0	1	1	0
B1ARG5;B0QZJ6;Q8C028;E9Q7Y2;Q8BYJ0;Q5F2C5;Q5ICG5;Q8R1X1;Q91WC3	B1ARG5;B0QZJ6;Q8C028;E9Q7Y2;Q8BYJ0;Q5F2C5;Q5ICG5;Q8R1X1;Q91WC3	1;1;1;1;1;1;1;1;1	1;1;1;1;1;1;1;1;1	1;1;1;1;1;1;1;1;1	Long-chain-fatty-acid--CoA ligase 6	Acsl6	tr|B1ARG5|B1ARG5_MOUSE Long-chain-fatty-acid--CoA ligase 6 (Fragment) OS=Mus musculus OX=10090 GN=Acsl6 PE=1 SV=1;tr|B0QZJ6|B0QZJ6_MOUSE Long-chain-fatty-acid--CoA ligase 6 (Fragment) OS=Mus musculus OX=10090 GN=Acsl6 PE=1 SV=2;tr|Q8C028|Q8C028_MOUSE Long-	9	1	1	1	0	0	0	0	0	0	0	1	1	0	0	0	0	0	0	0	0	0	0	0	0	0	0	0	0	0	0	0	0	0	0	0	0	0	0	0	0	0
B0R030;Q9D3L3;O09044;B0R029;E9Q8A1;P60879	B0R030;Q9D3L3;O09044;B0R029;E9Q8A1	3;3;3;2;2;1	3;3;3;2;2;1	3;3;3;2;2;1	Synaptosomal-associated protein;Synaptosomal-associated protein 23	Snap23	tr|B0R030|B0R030_MOUSE Synaptosomal-associated protein (Fragment) OS=Mus musculus OX=10090 GN=Snap23 PE=1 SV=8;tr|Q9D3L3|Q9D3L3_MOUSE Synaptosomal-associated protein OS=Mus musculus OX=10090 GN=Snap23 PE=1 SV=1;sp|O09044|SNP23_MOUSE Synaptosomal-associated	6	3	3	3	0	1	2	0	0	0	1	2	1	1	2	1	1	1	1	0	0	0	0	0	0	0	0	0	0	0	0	2	2	2	0	1	0	0	1	2	0	0
B1AQ75	B1AQ75	9	4	4	Keratin, type I cuticular Ha6	Krt36	sp|B1AQ75|KRT36_MOUSE Keratin, type I cuticular Ha6 OS=Mus musculus OX=10090 GN=Krt36 PE=1 SV=1	1	9	4	4	1	4	2	2	1	1	3	1	1	1	1	1	1	1	1	1	1	1	1	3	1	1	6	1	2	5	1	1	2	1	2	0	0	0	1	0	0	0
B1AQ85	B1AQ85	8	2	2		Krtap4-2	tr|B1AQ85|B1AQ85_MOUSE Keratin-associated protein 4-2 OS=Mus musculus OX=10090 GN=Krtap4-2 PE=4 SV=1	1	8	2	2	0	3	0	1	0	0	0	8	0	0	0	0	0	0	0	0	0	0	0	0	0	0	0	0	0	0	0	0	0	0	0	0	0	0	0	0	0	0
B1AQ89	B1AQ89	4	1	0		Gm11555	tr|B1AQ89|B1AQ89_MOUSE Predicted gene 11555 OS=Mus musculus OX=10090 GN=Gm11555 PE=4 SV=1	1	4	1	0	0	2	0	1	0	0	0	4	0	0	0	0	0	0	0	0	0	0	0	0	0	0	0	0	0	0	0	0	0	0	0	0	0	0	0	0	0	0
B1AQ90	B1AQ90	8	2	0		Gm11563	tr|B1AQ90|B1AQ90_MOUSE Predicted gene 11563 OS=Mus musculus OX=10090 GN=Gm11563 PE=4 SV=1	1	8	2	0	0	3	0	1	0	0	0	8	0	0	0	0	0	0	0	0	0	0	0	0	0	0	0	0	0	0	0	0	0	0	0	0	0	0	0	0	0	0
B1AQA7;B1AQB2;Q9D7P3;B1AQB1	B1AQA7;B1AQB2;Q9D7P3;B1AQB1	11;7;6;6	2;1;1;1	0;0;0;0		Gm11595;Gm11554;Krtap4-13;Gm11569	tr|B1AQA7|B1AQA7_MOUSE Predicted gene 11595 OS=Mus musculus OX=10090 GN=Gm11595 PE=4 SV=1;tr|B1AQB2|B1AQB2_MOUSE Predicted gene 11554 OS=Mus musculus OX=10090 GN=Gm11554 PE=4 SV=1;tr|Q9D7P3|Q9D7P3_MOUSE Keratin-associated protein 4-13 OS=Mus musculus OX=10	4	11	2	0	0	3	0	2	0	0	0	11	0	0	0	0	0	0	0	0	0	0	0	0	0	0	0	0	0	0	0	0	0	0	0	0	0	0	0	0	0	0
B1AQA9;B1AQA8;CON__Q9BYR4	B1AQA9;B1AQA8	12;9;1	12;9;1	1;0;0		Krtap4-9;Krtap4-8	tr|B1AQA9|B1AQA9_MOUSE Keratin-associated protein 4-9 OS=Mus musculus OX=10090 GN=Krtap4-9 PE=1 SV=1;tr|B1AQA8|B1AQA8_MOUSE Keratin-associated protein 4-8 OS=Mus musculus OX=10090 GN=Krtap4-8 PE=4 SV=1	3	12	12	1	0	4	0	2	0	0	0	11	0	0	0	0	0	0	0	0	0	0	0	0	0	0	0	0	0	0	0	0	0	0	0	0	0	0	4	0	2	0
B1ARB3;Q08481	B1ARB3;Q08481	2;2	2;2	2;2	Platelet endothelial cell adhesion molecule	Pecam1	tr|B1ARB3|B1ARB3_MOUSE Platelet endothelial cell adhesion molecule OS=Mus musculus OX=10090 GN=Pecam1 PE=1 SV=1;sp|Q08481|PECA1_MOUSE Platelet endothelial cell adhesion molecule OS=Mus musculus OX=10090 GN=Pecam1 PE=1 SV=1	2	2	2	2	0	1	1	2	1	1	1	0	1	0	0	1	2	2	1	0	0	0	0	0	0	0	1	0	2	2	1	1	1	1	0	0	1	0	1	1	2	1
B1ATS4;B1ATS5;E9Q559;Q64518	B1ATS4;B1ATS5;E9Q559;Q64518	3;3;3;3	3;3;3;3	2;2;2;2	Calcium-transporting ATPase;Sarcoplasmic/endoplasmic reticulum calcium ATPase 3	Atp2a3	tr|B1ATS4|B1ATS4_MOUSE Calcium-transporting ATPase OS=Mus musculus OX=10090 GN=Atp2a3 PE=1 SV=1;tr|B1ATS5|B1ATS5_MOUSE Calcium-transporting ATPase OS=Mus musculus OX=10090 GN=Atp2a3 PE=1 SV=1;tr|E9Q559|E9Q559_MOUSE Calcium-transporting ATPase OS=Mus muscul	4	3	3	2	0	2	1	0	1	0	1	2	3	1	2	2	2	1	2	0	0	0	1	0	1	1	1	0	1	1	0	0	2	1	0	0	0	0	2	1	0	1
B1AVZ0	B1AVZ0	1	1	1	Uracil phosphoribosyltransferase homolog	Uprt	sp|B1AVZ0|UPP_MOUSE Uracil phosphoribosyltransferase homolog OS=Mus musculus OX=10090 GN=Uprt PE=1 SV=1	1	1	1	1	1	1	0	0	0	0	0	0	0	0	0	0	0	0	0	1	0	1	0	0	0	0	0	0	0	0	0	0	0	1	0	0	1	1	1	0	0	0
B1AWE0;Q6PFA2;B1AWE1;B1AWD8;B1AWD9;O08585	B1AWE0;Q6PFA2;B1AWE1;B1AWD8;B1AWD9;O08585	4;4;3;3;3;3	4;4;3;3;3;3	4;4;3;3;3;3	Clathrin light chain A	Clta	tr|B1AWE0|B1AWE0_MOUSE Clathrin light chain OS=Mus musculus OX=10090 GN=Clta PE=1 SV=1;tr|Q6PFA2|Q6PFA2_MOUSE Clathrin light chain OS=Mus musculus OX=10090 GN=Clta PE=1 SV=1;tr|B1AWE1|B1AWE1_MOUSE Clathrin light chain OS=Mus musculus OX=10090 GN=Clta PE=1	6	4	4	4	0	2	4	4	1	1	2	0	2	1	1	2	2	2	3	1	1	1	0	0	4	1	0	0	2	1	1	2	1	1	0	0	1	0	2	4	4	1
B1AZS9;O08807	B1AZS9;O08807	1;1	1;1	1;1	Peroxiredoxin-4	Prdx4	tr|B1AZS9|B1AZS9_MOUSE Peroxiredoxin-4 (Fragment) OS=Mus musculus OX=10090 GN=Prdx4 PE=1 SV=1;sp|O08807|PRDX4_MOUSE Peroxiredoxin-4 OS=Mus musculus OX=10090 GN=Prdx4 PE=1 SV=1	2	1	1	1	0	1	1	0	0	0	0	1	1	1	1	0	1	1	0	1	0	1	1	0	0	0	0	1	0	1	0	0	1	1	0	1	1	0	1	1	0	0
B2RR03;P56400	B2RR03;P56400	5;5	5;5	5;5	Platelet glycoprotein Ib beta chain	Gp1bb	tr|B2RR03|B2RR03_MOUSE Glycoprotein Ib, beta polypeptide OS=Mus musculus OX=10090 GN=Gp1bb PE=1 SV=1;sp|P56400|GP1BB_MOUSE Platelet glycoprotein Ib beta chain OS=Mus musculus OX=10090 GN=Gp1bb PE=1 SV=1	2	5	5	5	3	4	4	3	2	1	4	3	4	2	5	3	4	4	3	0	1	0	2	1	3	3	2	2	4	5	4	3	3	3	2	3	1	3	4	4	3	2
B2RX88	B2RX88	1	1	1	Centrosome and spindle pole associated protein 1	Cspp1	sp|B2RX88|CSPP1_MOUSE Centrosome and spindle pole associated protein 1 OS=Mus musculus OX=10090 GN=Cspp1 PE=1 SV=2	1	1	1	1	0	0	1	1	1	1	1	1	1	0	1	1	1	1	1	1	1	0	0	0	0	0	0	0	0	0	0	0	0	0	1	0	1	0	0	1	1	1
F8VQ70;B2RXS3;Q8BIZ8	F8VQ70;B2RXS3;Q8BIZ8	2;2;1	2;2;1	2;2;1		Scaper	tr|F8VQ70|F8VQ70_MOUSE S phase cyclin A-associated protein in the ER OS=Mus musculus OX=10090 GN=Scaper PE=1 SV=1;tr|B2RXS3|B2RXS3_MOUSE S phase cyclin A-associated protein in the ER OS=Mus musculus OX=10090 GN=Scaper PE=1 SV=1;tr|Q8BIZ8|Q8BIZ8_MOUSE S pha	3	2	2	2	1	0	0	0	2	1	1	1	0	0	0	0	1	0	0	1	0	1	1	1	1	0	0	0	2	1	0	1	2	1	2	0	0	1	0	0	0	2
B2RXS4	B2RXS4	1	1	1	Plexin-B2	Plxnb2	sp|B2RXS4|PLXB2_MOUSE Plexin-B2 OS=Mus musculus OX=10090 GN=Plxnb2 PE=1 SV=1	1	1	1	1	1	0	1	0	1	0	1	0	1	1	1	1	0	0	0	0	0	0	0	0	0	0	0	0	0	0	0	0	0	0	0	0	0	1	0	1	0	1
B7FAU9;Q8BTM8;B7FAV1;F6XC15;J3JS91;F6Z2C0;Q80X90;A0A668KLG7	B7FAU9;Q8BTM8;B7FAV1	91;91;89;14;10;7;3;1	91;91;89;14;10;7;3;1	85;85;83;11;9;7;0;1	Filamin-A	Flna	tr|B7FAU9|B7FAU9_MOUSE Filamin, alpha OS=Mus musculus OX=10090 GN=Flna PE=1 SV=1;sp|Q8BTM8|FLNA_MOUSE Filamin-A OS=Mus musculus OX=10090 GN=Flna PE=1 SV=5;tr|B7FAV1|B7FAV1_MOUSE Filamin, alpha (Fragment) OS=Mus musculus OX=10090 GN=Flna PE=1 SV=1	8	91	91	85	52	75	68	71	48	43	71	72	81	65	70	57	76	74	68	34	42	39	50	30	46	42	52	42	62	60	61	57	73	65	33	44	45	52	75	68	71	48
B7ZCG3;P07743	B7ZCG3;P07743	3;3	3;3	3;3	BPI fold-containing family A member 2	Bpifa2	tr|B7ZCG3|B7ZCG3_MOUSE BPI fold-containing family A member 2 (Fragment) OS=Mus musculus OX=10090 GN=Bpifa2 PE=1 SV=1;sp|P07743|BPIA2_MOUSE BPI fold-containing family A member 2 OS=Mus musculus OX=10090 GN=Bpifa2 PE=1 SV=1	2	3	3	3	2	3	3	3	1	1	3	3	3	3	2	3	3	3	3	3	2	1	3	3	3	3	2	2	3	3	2	1	2	3	2	1	2	2	3	3	3	1
B7ZCL8;P70290;A2AN84;B7ZCL9;B7ZCM0;B7ZCM1;D6RFD5	B7ZCL8;P70290;A2AN84	16;16;14;7;5;3;1	16;16;14;7;5;3;1	16;16;14;7;5;3;1	55 kDa erythrocyte membrane protein	Mpp1	tr|B7ZCL8|B7ZCL8_MOUSE 55 kDa erythrocyte membrane protein OS=Mus musculus OX=10090 GN=Mpp1 PE=1 SV=1;sp|P70290|EM55_MOUSE 55 kDa erythrocyte membrane protein OS=Mus musculus OX=10090 GN=Mpp1 PE=1 SV=1;tr|A2AN84|A2AN84_MOUSE 55 kDa erythrocyte membrane pro	7	16	16	16	6	13	14	12	6	3	10	9	12	10	12	15	14	12	10	6	5	6	3	5	7	2	8	3	8	7	6	8	10	10	4	3	5	6	13	14	12	6
B7ZNL2;Q78ZA7;A0A140LJB5;A0A140LJ37	B7ZNL2;Q78ZA7;A0A140LJB5	10;10;5;3	10;10;5;3	9;9;4;3	Nucleosome assembly protein 1-like 4	Nap1l4	tr|B7ZNL2|B7ZNL2_MOUSE Nap1l4 protein OS=Mus musculus OX=10090 GN=Nap1l4 PE=1 SV=1;sp|Q78ZA7|NP1L4_MOUSE Nucleosome assembly protein 1-like 4 OS=Mus musculus OX=10090 GN=Nap1l4 PE=1 SV=1;tr|A0A140LJB5|A0A140LJB5_MOUSE Nucleosome assembly protein 1-like 4 (	4	10	10	9	9	3	0	0	8	9	1	0	0	0	1	0	1	1	0	4	9	7	2	0	3	8	8	7	2	0	0	3	0	2	8	7	8	9	3	0	0	8
Q02596;B7ZNZ9;A0A2I3BPT0	Q02596;B7ZNZ9;A0A2I3BPT0	2;2;1	2;2;1	2;2;1	Glycosylation-dependent cell adhesion molecule 1	Glycam1	sp|Q02596|GLCM1_MOUSE Glycosylation-dependent cell adhesion molecule 1 OS=Mus musculus OX=10090 GN=Glycam1 PE=1 SV=1;tr|B7ZNZ9|B7ZNZ9_MOUSE Glycosylation-dependent cell adhesion molecule 1 OS=Mus musculus OX=10090 GN=Glycam1 PE=1 SV=1;tr|A0A2I3BPT0|A0A2I3B	3	2	2	2	0	0	0	0	0	0	0	0	0	0	0	0	2	0	0	0	0	0	2	2	2	1	1	1	2	2	2	2	2	2	1	0	2	0	0	0	0	0
B8JJN0;B8JJM5;P04186;F6VQX8;F6XQ00;B8JJM6;H3BK95;F6W2T4;B8JJM3;F6WZA2;B8JJM9;B8JJN2;CON__Q3KUS7;P21180	B8JJN0;B8JJM5;P04186;F6VQX8;F6XQ00;B8JJM6;H3BK95	27;26;26;25;20;20;15;12;11;1;1;1;1;1	27;26;26;25;20;20;15;12;11;1;1;1;1;1	27;26;26;25;20;20;15;12;11;1;1;1;1;1	Complement factor B;Complement factor B Ba fragment;Complement factor B Bb fragment	Gm20547;Cfb	tr|B8JJN0|B8JJN0_MOUSE Complement factor B OS=Mus musculus OX=10090 GN=Gm20547 PE=4 SV=1;tr|B8JJM5|B8JJM5_MOUSE Complement factor B OS=Mus musculus OX=10090 GN=Cfb PE=4 SV=1;sp|P04186|CFAB_MOUSE Complement factor B OS=Mus musculus OX=10090 GN=Cfb PE=1 SV=2	14	27	27	27	15	14	15	20	14	16	18	23	23	20	18	22	17	16	10	18	17	12	14	19	20	13	9	10	11	13	9	8	9	15	19	22	16	15	14	15	20	14
B9EK12;Q925H4	B9EK12;Q925H4	2;2	2;2	2;2	Keratin-associated protein 21-1	Krtap21-1	tr|B9EK12|B9EK12_MOUSE Keratin associated protein 16-7 OS=Mus musculus OX=10090 GN=Krtap21-1 PE=2 SV=1;sp|Q925H4|KR211_MOUSE Keratin-associated protein 21-1 OS=Mus musculus OX=10090 GN=Krtap21-1 PE=2 SV=2	2	2	2	2	0	0	0	1	0	0	0	2	0	0	0	0	0	0	0	0	0	0	0	0	0	0	0	0	0	0	0	0	0	0	0	0	0	0	0	0	1	0
D2XZ31;E9PWZ2;A0A087WQJ0;F6WYW0;A0A087WPW0;A0A087WP50;A0A087WP21	D2XZ31;E9PWZ2	6;5;2;1;1;1;1	6;5;2;1;1;1;1	4;4;2;0;0;0;0		Abpa29_a7;Scgb1b20	tr|D2XZ31|D2XZ31_MOUSE ABPA7 (Fragment) OS=Mus musculus OX=10090 GN=Scgb1b29 PE=2 SV=1;tr|E9PWZ2|E9PWZ2_MOUSE ABPA20 OS=Mus musculus OX=10090 GN=Scgb1b20 PE=4 SV=1	7	6	6	4	4	0	0	0	5	5	4	2	3	1	1	1	1	0	1	4	6	5	5	3	3	5	5	4	3	2	2	4	2	3	3	1	2	4	0	0	0	5
D2XZ38	D2XZ38	1	1	1		Scgb2b3	tr|D2XZ38|D2XZ38_MOUSE Androgen-binding protein (Fragment) OS=Mus musculus OX=10090 GN=Scgb2b3 PE=2 SV=1	1	1	1	1	1	0	0	0	1	1	0	0	0	0	0	0	0	0	0	0	0	0	0	0	0	1	0	0	0	0	0	0	0	0	0	0	0	1	0	0	0	1
D3YV69;P35279;A0A1L1SRS6;P61294;Q8BHD0	D3YV69;P35279;A0A1L1SRS6;P61294;Q8BHD0	2;2;1;1;1	2;2;1;1;1	2;2;1;1;1	Ras-related protein Rab-6A;Ras-related protein Rab-6B;Ras-related protein Rab-39A	Rab6a;Rab6b;Rab39a	tr|D3YV69|D3YV69_MOUSE Ras-related protein Rab-6A OS=Mus musculus OX=10090 GN=Rab6a PE=1 SV=1;sp|P35279|RAB6A_MOUSE Ras-related protein Rab-6A OS=Mus musculus OX=10090 GN=Rab6a PE=1 SV=4;tr|A0A1L1SRS6|A0A1L1SRS6_MOUSE Ras-related protein Rab-6B OS=Mus musc	5	2	2	2	1	1	2	1	2	1	2	2	2	2	1	1	1	2	1	1	1	1	1	1	1	1	1	1	1	1	1	1	1	2	1	1	1	1	1	2	1	2
D3YXF5	D3YXF5	2	2	2		C7	tr|D3YXF5|D3YXF5_MOUSE Complement component 7 OS=Mus musculus OX=10090 GN=C7 PE=1 SV=2	1	2	2	2	0	0	0	0	0	0	0	1	0	0	0	1	0	0	0	0	0	0	0	0	0	1	0	0	0	0	0	0	0	0	0	0	0	0	0	0	0	0
D3YXH9;E9QL22;Q3U1C6	D3YXH9;E9QL22;Q3U1C6	1;1;1	1;1;1	1;1;1	Putative deoxyribonuclease TATDN3	Tatdn3	tr|D3YXH9|D3YXH9_MOUSE Putative deoxyribonuclease TATDN3 OS=Mus musculus OX=10090 GN=Tatdn3 PE=1 SV=1;tr|E9QL22|E9QL22_MOUSE Putative deoxyribonuclease TATDN3 OS=Mus musculus OX=10090 GN=Tatdn3 PE=1 SV=1;sp|Q3U1C6|TATD3_MOUSE Putative deoxyribonuclease TAT	3	1	1	1	0	0	1	0	0	1	1	1	1	1	1	1	1	0	0	0	0	0	0	1	0	1	0	0	0	1	0	0	0	1	1	1	0	0	0	1	0	0
D3YYE1;D3Z7M9;O35381;F6UFG6;Q64G17	D3YYE1;D3Z7M9;O35381;F6UFG6	8;8;8;6;3	8;8;8;6;3	5;5;5;3;1	Acidic leucine-rich nuclear phosphoprotein 32 family member A	Anp32a	tr|D3YYE1|D3YYE1_MOUSE Acidic leucine-rich nuclear phosphoprotein 32 family member A (Fragment) OS=Mus musculus OX=10090 GN=Anp32a PE=1 SV=1;tr|D3Z7M9|D3Z7M9_MOUSE Acidic leucine-rich nuclear phosphoprotein 32 family member A OS=Mus musculus OX=10090 GN=An	5	8	8	5	2	0	1	0	3	3	1	1	1	0	1	1	1	1	1	3	6	4	5	4	6	1	2	2	2	3	2	1	2	1	3	1	2	2	0	1	0	3
D3YYY1	D3YYY1	3	3	1		Scgb2b7	tr|D3YYY1|D3YYY1_MOUSE ABPBG7 OS=Mus musculus OX=10090 GN=Scgb2b7 PE=3 SV=2	1	3	3	1	3	0	0	0	3	3	0	0	2	0	0	1	0	0	0	2	2	3	3	1	1	3	3	2	2	1	0	3	1	2	2	1	1	3	0	0	0	3
D3YZ61;Q9ES30	D3YZ61;Q9ES30	5;5	5;5	5;5	Complement C1q tumor necrosis factor-related protein 3	C1qtnf3	tr|D3YZ61|D3YZ61_MOUSE Complement C1q tumor necrosis factor-related protein 3 OS=Mus musculus OX=10090 GN=C1qtnf3 PE=1 SV=1;sp|Q9ES30|C1QT3_MOUSE Complement C1q tumor necrosis factor-related protein 3 OS=Mus musculus OX=10090 GN=C1qtnf3 PE=2 SV=1	2	5	5	5	3	0	0	0	4	3	1	0	1	0	0	0	1	2	0	0	0	0	4	4	5	0	0	0	4	4	4	4	4	3	4	4	5	3	0	0	0	4
D3Z344	D3Z344	1	1	1		Apc2	tr|D3Z344|D3Z344_MOUSE Adenomatous polyposis coli protein 2 (Fragment) OS=Mus musculus OX=10090 GN=Apc2 PE=1 SV=8	1	1	1	1	0	0	0	1	0	0	1	0	0	0	0	0	0	1	0	1	0	0	0	0	0	0	0	0	0	0	0	0	0	0	0	1	0	0	0	0	1	0
D3Z5G7	D3Z5G7	7	2	2	Carboxylic ester hydrolase	Ces1b	tr|D3Z5G7|D3Z5G7_MOUSE Carboxylic ester hydrolase OS=Mus musculus OX=10090 GN=Ces1b PE=1 SV=1	1	7	2	2	6	6	6	7	6	7	7	7	6	7	7	7	7	6	6	7	6	7	7	7	7	6	6	6	6	6	6	7	6	7	6	5	6	1	1	1	2	1
D3Z5T8	D3Z5T8	2	2	2		4930407I10Rik	tr|D3Z5T8|D3Z5T8_MOUSE RIKEN cDNA 4930407I10 gene OS=Mus musculus OX=10090 GN=4930407I10Rik PE=1 SV=2	1	2	2	2	0	0	1	0	0	0	0	1	1	1	1	1	1	1	1	1	1	1	1	1	1	1	1	1	1	1	1	1	1	2	0	1	0	0	0	1	0	0
D3Z7D5;Q02788	D3Z7D5;Q02788	4;4	4;4	4;4	Collagen alpha-2(VI) chain	Col6a2	tr|D3Z7D5|D3Z7D5_MOUSE Collagen alpha-2(VI) chain OS=Mus musculus OX=10090 GN=Col6a2 PE=1 SV=1;sp|Q02788|CO6A2_MOUSE Collagen alpha-2(VI) chain OS=Mus musculus OX=10090 GN=Col6a2 PE=1 SV=3	2	4	4	4	2	0	0	0	2	3	2	3	3	0	0	0	0	0	0	1	1	1	0	0	3	2	1	1	1	2	1	0	1	0	2	2	1	2	0	0	0	2
D6RFD9;Q9JJ59	D6RFD9;Q9JJ59	1;1	1;1	1;1	ATP-binding cassette sub-family B member 9	Abcb9	tr|D6RFD9|D6RFD9_MOUSE ABC-type oligopeptide transporter ABCB9 OS=Mus musculus OX=10090 GN=Abcb9 PE=1 SV=1;sp|Q9JJ59|ABCB9_MOUSE ABC-type oligopeptide transporter ABCB9 OS=Mus musculus OX=10090 GN=Abcb9 PE=2 SV=1	2	1	1	1	0	0	0	0	1	1	0	0	1	0	1	0	0	0	0	0	0	0	0	0	0	0	0	0	0	0	0	0	0	0	0	1	1	0	0	0	0	1
E0CXM1;E0CZ55;E0CX43;Q7TSH2	E0CXM1;E0CZ55;E0CX43;Q7TSH2	1;1;1;1	1;1;1;1	1;1;1;1	Phosphorylase b kinase regulatory subunit beta	Phkb	tr|E0CXM1|E0CXM1_MOUSE Phosphorylase b kinase regulatory subunit (Fragment) OS=Mus musculus OX=10090 GN=Phkb PE=1 SV=1;tr|E0CZ55|E0CZ55_MOUSE Phosphorylase b kinase regulatory subunit OS=Mus musculus OX=10090 GN=Phkb PE=1 SV=1;tr|E0CX43|E0CX43_MOUSE Phosph	4	1	1	1	0	0	0	0	0	0	0	0	0	0	0	0	0	0	0	0	0	0	0	0	0	0	0	0	0	0	0	0	0	0	1	1	1	0	0	0	0	0
E0CXB1;Q9QUM9	E0CXB1;Q9QUM9	4;4	4;4	4;4	Proteasome subunit alpha type-6	Psma6	tr|E0CXB1|E0CXB1_MOUSE Proteasome subunit alpha type-6 OS=Mus musculus OX=10090 GN=Psma6 PE=1 SV=1;sp|Q9QUM9|PSA6_MOUSE Proteasome subunit alpha type-6 OS=Mus musculus OX=10090 GN=Psma6 PE=1 SV=1	2	4	4	4	0	0	2	0	0	1	0	1	0	1	1	0	1	2	1	0	1	0	2	1	0	0	0	0	3	4	3	4	4	3	0	1	0	0	0	2	0	0
E0CY79;Q8C1C2;E9Q7N5;Q8R2Q4	E0CY79;Q8C1C2;E9Q7N5;Q8R2Q4	1;1;1;1	1;1;1;1	1;1;1;1	Ribosome-releasing factor 2, mitochondrial	Gfm2	tr|E0CY79|E0CY79_MOUSE Ribosome-releasing factor 2, mitochondrial (Fragment) OS=Mus musculus OX=10090 GN=Gfm2 PE=1 SV=1;tr|Q8C1C2|Q8C1C2_MOUSE Ribosome-releasing factor 2, mitochondrial OS=Mus musculus OX=10090 GN=Gfm2 PE=1 SV=1;tr|E9Q7N5|E9Q7N5_MOUSE Ribo	4	1	1	1	0	0	0	0	0	0	0	0	0	0	0	0	0	0	0	0	0	0	0	0	0	0	0	0	0	0	0	0	0	0	1	1	1	0	0	0	0	0
E0CYT5;Q9D4H8	E0CYT5;Q9D4H8	1;1	1;1	1;1	Cullin-2	Cul2	tr|E0CYT5|E0CYT5_MOUSE Cullin-2 (Fragment) OS=Mus musculus OX=10090 GN=Cul2 PE=1 SV=1;sp|Q9D4H8|CUL2_MOUSE Cullin-2 OS=Mus musculus OX=10090 GN=Cul2 PE=1 SV=2	2	1	1	1	1	1	0	1	1	1	1	1	1	1	1	0	1	1	0	1	1	1	1	1	1	0	1	0	0	0	0	0	0	1	1	1	0	1	1	0	1	1
E9PUM5;E9Q8B6;E9Q8B5	E9PUM5;E9Q8B6;E9Q8B5	4;4;4	1;1;1	1;1;1		Gm4788	tr|E9PUM5|E9PUM5_MOUSE Complement factor H-related 4 OS=Mus musculus OX=10090 GN=Cfhr4 PE=1 SV=1;tr|E9Q8B6|E9Q8B6_MOUSE Complement factor H-related 4 OS=Mus musculus OX=10090 GN=Cfhr4 PE=1 SV=1;tr|E9Q8B5|E9Q8B5_MOUSE Complement factor H-related 4 OS=Mus mu	3	4	1	1	2	2	3	2	2	2	3	4	4	3	2	3	2	3	2	3	3	3	2	2	3	3	1	4	2	1	3	3	3	0	4	4	4	0	0	0	0	0
E9PV24;CON__P02672	E9PV24	80;2	80;2	80;2	Fibrinogen alpha chain;Fibrinopeptide A;Fibrinogen alpha chain	Fga	sp|E9PV24|FIBA_MOUSE Fibrinogen alpha chain OS=Mus musculus OX=10090 GN=Fga PE=1 SV=1	2	80	80	80	55	56	53	59	65	53	49	52	53	58	52	57	59	54	68	59	55	62	52	50	52	53	59	53	54	52	55	46	57	52	54	49	53	55	56	53	59	65
7100;167101;167102;167103;167104;167105;167106;167107;167108;167109;167110;167111;167112;167113;167114;167115;167116;167117;167118;167119;167120;167121;167122;167123;167124;167125;167126;167127;167128;167129;167130;167131;167132;167133;167134;167135;167136;167137;167138;167139;167140;167141;167142;167143;167144;167145;167146;167147;167148;167149;167150;167151;167152;167153;167154;167155;167156;16…	1674;1675;1676;1677;1678;1679;1680;1681;1682;1683;1684;1685;1686;1687;1688;1689;1690;1691;1692;1693;1694;1695;1696;1697;1698;1699;1700;1701;1702;1703;1704;1705;1706;1707;1708;1709;1710;1711;1712;1713;1714;1715;1716;1717;1718;1719;1720;1721;1722;1723;1724;1725;1726;1727;1728;1729;1730;1731;1732;1733;1734;1735;1736;1737;1738;1739;1740;1741;1742;1743;1744;1745;1746;1747;1748;1749;1750;1751;1752;1753…
13561;113562;113563;113564;113565;113566;113567;113568;113569;113570;113571;113572;113573;113574;113575;113576;113577;113578;113579;113580;113581;113582;113583;113584;113585;113586;113587;113588;113589;113590;113591;113592;113593;113594;113595;113596;113597;113598;113599;113600;113601;113602;113603;113604;113605;113606;113607;113608;113609;113610;113611;113612;113613;113614;113615;113616;113617;1…	1806;1936;1954;8041;8261;10984;10987;11130;15754;21852;22046;22178;22704;22781;25328;28709;28767;29127;29804;29807;34120;34831;40844;41429;41957;41963;41965;41997;42014;42195;42490;42496;42972;45530;45570;49039;54294;54409;55008;62787;72079;76078;85213;85373;85452;86137;86191;87329;88857;89006;89010;91923;93504;94333;94383;94401;95323;97233;97847;97897;98120;98157;101725;104264;104325;104326;1051…	188;189;190;191;192;193;194;195;196;197;198;199;200;201;202;203;204;205;206;207;208;209;210	161;162;163;164;165;166;167	62;79;91;109;120;122;123;126;159;194;298;314;322;324;349;354;356;470;478;568;754;755;762	71;111;167;227;260;525;706
E9PVD2;A0A2K6EDJ7	E9PVD2;A0A2K6EDJ7	42;38	42;38	1;1		Itih4	tr|E9PVD2|E9PVD2_MOUSE Inter alpha-trypsin inhibitor, heavy chain 4 OS=Mus musculus OX=10090 GN=Itih4 PE=1 SV=1;tr|A0A2K6EDJ7|A0A2K6EDJ7_MOUSE Inter alpha-trypsin inhibitor, heavy chain 4 OS=Mus musculus OX=10090 GN=Itih4 PE=1 SV=1	2	42	42	1	29	36	31	38	29	31	34	37	33	33	31	30	29	33	27	35	34	30	28	30	33	32	28	32	31	27	28	26	32	32	34	33	32	29	36	31	38	29
E9PVT8;Q61245	E9PVT8;Q61245	7;7	7;7	7;7	Collagen alpha-1(XI) chain	Col11a1	tr|E9PVT8|E9PVT8_MOUSE Collagen alpha-1(XI) chain (Fragment) OS=Mus musculus OX=10090 GN=Col11a1 PE=1 SV=8;sp|Q61245|COBA1_MOUSE Collagen alpha-1(XI) chain OS=Mus musculus OX=10090 GN=Col11a1 PE=1 SV=2	2	7	7	7	1	0	0	0	1	1	0	0	1	0	0	0	0	0	0	0	1	1	4	4	7	0	0	0	2	2	3	2	1	2	2	0	2	1	0	0	0	1
E9PWB6;E9QAQ8	E9PWB6;E9QAQ8	14;14	14;14	13;13		Muc5ac	tr|E9PWB6|E9PWB6_MOUSE Mucin 5, subtypes A and C, tracheobronchial/gastric OS=Mus musculus OX=10090 GN=Muc5ac PE=1 SV=1;tr|E9QAQ8|E9QAQ8_MOUSE Mucin 5, subtypes A and C, tracheobronchial/gastric OS=Mus musculus OX=10090 GN=Muc5ac PE=1 SV=5	2	14	14	13	4	10	10	8	4	3	7	10	11	6	8	9	10	9	7	1	1	3	2	2	6	1	4	4	8	7	3	5	8	6	2	5	5	4	10	10	8	4
E9PWF0;Q05895	E9PWF0;Q05895	5;5	2;2	2;2	Thrombospondin-3	Thbs3	tr|E9PWF0|E9PWF0_MOUSE Thrombospondin-3 OS=Mus musculus OX=10090 GN=Thbs3 PE=1 SV=1;sp|Q05895|TSP3_MOUSE Thrombospondin-3 OS=Mus musculus OX=10090 GN=Thbs3 PE=1 SV=2	2	5	2	2	2	0	0	0	2	2	1	2	2	0	0	0	1	0	1	2	2	2	4	4	5	2	2	1	4	4	3	4	3	4	2	3	2	0	0	0	0	0
E9PX63;O19441	E9PX63;O19441	6;6	2;2	1;1		H2-Q1	tr|E9PX63|E9PX63_MOUSE Histocompatibility 2, Q region locus 1 OS=Mus musculus OX=10090 GN=H2-Q1 PE=3 SV=1;tr|O19441|O19441_MOUSE Histocompatibility 2, Q region locus 1 OS=Mus musculus OX=10090 GN=H2-Q1 PE=2 SV=1	2	6	2	1	4	5	4	5	4	4	4	4	5	6	4	4	4	4	4	5	4	4	4	3	4	4	3	4	4	4	4	4	5	4	4	3	3	0	1	0	1	0
Q60847;E9PX70;F6WIM8	Q60847;E9PX70	127;127;1	127;127;1	127;127;1	Collagen alpha-1(XII) chain	Col12a1	sp|Q60847|COCA1_MOUSE Collagen alpha-1(XII) chain OS=Mus musculus OX=10090 GN=Col12a1 PE=2 SV=3;tr|E9PX70|E9PX70_MOUSE Collagen alpha-1(XII) chain OS=Mus musculus OX=10090 GN=Col12a1 PE=1 SV=1	3	127	127	127	98	1	0	2	99	102	99	94	94	1	1	1	41	29	25	94	107	102	107	106	121	93	91	97	102	102	97	84	59	72	93	100	100	98	1	0	2	99
E9PXM6;Q9JIM1;E9Q221;E9Q503;E9Q3D1;E9PWD6;E9PZV0;E9PVH9;E9PXQ6;E9PWY7	E9PXM6;Q9JIM1;E9Q221;E9Q503;E9Q3D1;E9PWD6;E9PZV0;E9PVH9;E9PXQ6;E9PWY7	2;2;1;1;1;1;1;1;1;1	2;2;1;1;1;1;1;1;1;1	2;2;1;1;1;1;1;1;1;1	Equilibrative nucleoside transporter 1	Slc29a1	tr|E9PXM6|E9PXM6_MOUSE Equilibrative nucleoside transporter 1 OS=Mus musculus OX=10090 GN=Slc29a1 PE=1 SV=1;sp|Q9JIM1|S29A1_MOUSE Equilibrative nucleoside transporter 1 OS=Mus musculus OX=10090 GN=Slc29a1 PE=1 SV=3;tr|E9Q221|E9Q221_MOUSE Equilibrative nucl	10	2	2	2	0	2	2	1	1	0	2	2	2	2	1	2	2	2	2	0	1	0	1	2	0	0	0	1	2	2	1	2	2	2	0	2	1	0	2	2	1	1
E9Q3A6;E9PXU3;Q8BVJ3	E9Q3A6;E9PXU3;Q8BVJ3	1;1;1	1;1;1	1;1;1		BC024139	tr|E9Q3A6|E9Q3A6_MOUSE cDNA sequence BC024139 OS=Mus musculus OX=10090 GN=BC024139 PE=4 SV=1;tr|E9PXU3|E9PXU3_MOUSE cDNA sequence BC024139 OS=Mus musculus OX=10090 GN=BC024139 PE=4 SV=1;tr|Q8BVJ3|Q8BVJ3_MOUSE cDNA sequence BC024139 OS=Mus musculus OX=10090	3	1	1	1	0	1	0	0	0	0	0	0	0	0	0	0	0	0	0	0	0	0	0	0	0	0	0	0	0	0	0	0	0	0	1	1	1	0	1	0	0	0
G3XA35;E9PYH0;Q62059;E9QMK3;E9QMK2;Q8BS97;F7B603;E0CZC0	G3XA35;E9PYH0;Q62059;E9QMK3;E9QMK2	17;17;15;11;11;6;3;1	17;17;15;11;11;6;3;1	17;17;15;11;11;6;3;1	Versican core protein	Vcan	tr|G3XA35|G3XA35_MOUSE Versican core protein OS=Mus musculus OX=10090 GN=Vcan PE=1 SV=1;tr|E9PYH0|E9PYH0_MOUSE Versican core protein OS=Mus musculus OX=10090 GN=Vcan PE=1 SV=1;sp|Q62059|CSPG2_MOUSE Versican core protein OS=Mus musculus OX=10090 GN=Vcan PE=	8	17	17	17	8	0	0	0	10	8	12	12	8	0	1	0	1	1	1	1	7	7	8	8	13	6	5	6	5	8	4	4	0	2	9	9	9	8	0	0	0	10
E9PZ00;Q8BFQ1;K3W4L3;J3QPG5;Q61207	E9PZ00;Q8BFQ1;K3W4L3;J3QPG5;Q61207	3;3;3;3;3	3;3;3;3;3	3;3;3;3;3	Prosaposin	Psap	tr|E9PZ00|E9PZ00_MOUSE Prosaposin OS=Mus musculus OX=10090 GN=Psap PE=1 SV=1;tr|Q8BFQ1|Q8BFQ1_MOUSE Prosaposin OS=Mus musculus OX=10090 GN=Psap PE=1 SV=1;tr|K3W4L3|K3W4L3_MOUSE Prosaposin OS=Mus musculus OX=10090 GN=Psap PE=1 SV=1;tr|J3QPG5|J3QPG5_MOUSE Pr	5	3	3	3	2	3	2	3	2	3	2	3	3	2	3	2	2	2	2	2	1	0	2	2	1	2	0	2	2	0	2	1	1	1	2	1	0	2	3	2	3	2
E9PZ16;B1B0C7;Q05793;A0A571BD72	E9PZ16;B1B0C7;Q05793	126;125;103;1	126;125;103;1	126;125;103;1	Basement membrane-specific heparan sulfate proteoglycan core protein;Endorepellin;LG3 peptide	Hspg2	tr|E9PZ16|E9PZ16_MOUSE Basement membrane-specific heparan sulfate proteoglycan core protein OS=Mus musculus OX=10090 GN=Hspg2 PE=1 SV=1;tr|B1B0C7|B1B0C7_MOUSE Basement membrane-specific heparan sulfate proteoglycan core protein OS=Mus musculus OX=10090 GN=	4	126	126	126	73	2	4	0	78	75	64	70	49	2	4	1	14	12	15	59	77	80	108	96	119	57	47	60	67	72	72	50	43	40	82	86	84	73	2	4	0	78
G3X9T8;G3X8Q5;E9PZD8;Q61147;G3UXG1;G3UZ53;G3UWP5;CON__ENSEMBL:ENSBTAP00000031900	G3X9T8;G3X8Q5;E9PZD8;Q61147	36;36;36;36;7;2;2;2	36;36;36;36;7;2;2;2	36;36;36;36;7;2;2;2	Ceruloplasmin	Cp	tr|G3X9T8|G3X9T8_MOUSE Ceruloplasmin OS=Mus musculus OX=10090 GN=Cp PE=1 SV=1;tr|G3X8Q5|G3X8Q5_MOUSE Ceruloplasmin OS=Mus musculus OX=10090 GN=Cp PE=1 SV=1;tr|E9PZD8|E9PZD8_MOUSE Ceruloplasmin OS=Mus musculus OX=10090 GN=Cp PE=1 SV=1;sp|Q61147|CERU_MOUSE C	8	36	36	36	20	27	25	25	23	25	24	28	24	30	31	33	27	25	26	17	22	11	25	31	27	16	17	24	22	28	23	27	25	25	24	28	24	20	27	25	25	23
Q3V1J8;E9Q092;E9QM92;Q8K0D2;F7B276;E9Q0C5;F7D2A6	Q3V1J8;E9Q092;E9QM92;Q8K0D2	27;27;27;27;11;9;1	27;27;27;27;11;9;1	27;27;27;27;11;9;1	Hyaluronan-binding protein 2;Hyaluronan-binding protein 2 50 kDa heavy chain;Hyaluronan-binding protein 2 50 kDa heavy chain alternate form;Hyaluronan-binding protein 2 27 kDa light chain;Hyaluronan-binding protein 2 27 kDa light chain alternate form	Habp2	tr|Q3V1J8|Q3V1J8_MOUSE Hyaluronan-binding protein 2 OS=Mus musculus OX=10090 GN=Habp2 PE=1 SV=1;tr|E9Q092|E9Q092_MOUSE Hyaluronan-binding protein 2 OS=Mus musculus OX=10090 GN=Habp2 PE=1 SV=1;tr|E9QM92|E9QM92_MOUSE Hyaluronan-binding protein 2 OS=Mus muscu	7	27	27	27	22	3	2	3	22	23	9	13	8	1	1	2	12	6	3	20	24	23	26	24	26	19	13	14	24	23	22	21	20	24	21	17	18	22	3	2	3	22
E9Q099	E9Q099	1	1	1		Ovgp1	tr|E9Q099|E9Q099_MOUSE Oviduct-specific glycoprotein OS=Mus musculus OX=10090 GN=Ovgp1 PE=1 SV=1	1	1	1	1	0	0	0	0	0	0	0	0	0	0	0	0	0	0	0	0	0	0	0	0	1	0	0	1	0	0	0	0	0	1	1	0	1	0	0	0	0	0
E9Q133;Q3U0I3;P80318;F6Q609	E9Q133;Q3U0I3;P80318;F6Q609	2;2;2;1	2;2;2;1	2;2;2;1	T-complex protein 1 subunit gamma	Cct3	tr|E9Q133|E9Q133_MOUSE T-complex protein 1 subunit gamma OS=Mus musculus OX=10090 GN=Cct3 PE=1 SV=1;tr|Q3U0I3|Q3U0I3_MOUSE T-complex protein 1 subunit gamma OS=Mus musculus OX=10090 GN=Cct3 PE=1 SV=1;sp|P80318|TCPG_MOUSE T-complex protein 1 subunit gamma O	4	2	2	2	2	1	1	0	1	1	0	0	1	0	0	1	1	1	1	0	0	1	0	0	0	1	1	0	0	0	0	0	0	0	0	0	0	2	1	1	0	1
E9Q1U1;A2BI14	E9Q1U1;A2BI14	2;1	2;1	2;1	Coiled-coil domain-containing protein 171	Ccdc171	sp|E9Q1U1|CC171_MOUSE Coiled-coil domain-containing protein 171 OS=Mus musculus OX=10090 GN=Ccdc171 PE=2 SV=1;tr|A2BI14|A2BI14_MOUSE Coiled-coil domain-containing protein 171 OS=Mus musculus OX=10090 GN=Ccdc171 PE=4 SV=2	2	2	2	2	1	1	1	1	1	1	0	1	1	1	1	0	1	0	0	1	1	0	1	1	1	1	0	1	1	1	1	1	1	2	1	2	0	1	1	1	1	1
E9Q2E9	E9Q2E9	2	2	2		Krtap11-1	tr|E9Q2E9|E9Q2E9_MOUSE Keratin-associated protein 11-1 OS=Mus musculus OX=10090 GN=Krtap11-1 PE=1 SV=1	1	2	2	2	0	0	0	0	0	0	0	2	0	0	0	0	0	0	0	0	0	0	0	0	0	0	0	0	0	0	0	0	0	0	0	0	0	0	0	0	0	0
E9Q3U1;P62257	E9Q3U1;P62257	1;1	1;1	1;1	Ubiquitin-conjugating enzyme E2 H	Ube2h	tr|E9Q3U1|E9Q3U1_MOUSE Ubiquitin-conjugating enzyme E2 H OS=Mus musculus OX=10090 GN=Ube2h PE=1 SV=1;sp|P62257|UBE2H_MOUSE Ubiquitin-conjugating enzyme E2 H OS=Mus musculus OX=10090 GN=Ube2h PE=1 SV=1	2	1	1	1	0	0	0	0	1	0	0	0	0	0	0	0	0	0	0	0	1	1	0	0	0	1	0	1	0	0	0	0	0	0	1	1	1	0	0	0	0	1
Q9EQK5;E9Q3X0;D3Z2N7	Q9EQK5;E9Q3X0;D3Z2N7	2;2;1	2;2;1	2;2;1	Major vault protein	Mvp	sp|Q9EQK5|MVP_MOUSE Major vault protein OS=Mus musculus OX=10090 GN=Mvp PE=1 SV=4;tr|E9Q3X0|E9Q3X0_MOUSE Major vault protein OS=Mus musculus OX=10090 GN=Mvp PE=1 SV=1;tr|D3Z2N7|D3Z2N7_MOUSE Major vault protein (Fragment) OS=Mus musculus OX=10090 GN=Mvp PE=	3	2	2	2	1	1	1	2	0	0	0	1	1	1	1	1	1	1	1	0	0	0	0	0	0	0	0	0	0	1	0	1	1	1	0	0	0	1	1	1	2	0
E9Q414;E9Q1Y3;E9Q4G4;F7A3M3;CON__ENSEMBL:ENSBTAP00000032840	E9Q414;E9Q1Y3	144;142;15;8;2	144;142;15;8;2	144;142;15;8;2	Apolipoprotein B-100;Apolipoprotein B-48	Apob	sp|E9Q414|APOB_MOUSE Apolipoprotein B-100 OS=Mus musculus OX=10090 GN=Apob PE=1 SV=1;tr|E9Q1Y3|E9Q1Y3_MOUSE Apolipoprotein B-100 (Fragment) OS=Mus musculus OX=10090 GN=Apob PE=1 SV=1	5	144	144	144	73	100	105	106	82	66	100	114	108	101	107	115	110	102	110	95	96	79	119	113	110	98	97	83	104	101	87	93	104	111	99	110	96	73	100	105	106	82
E9Q557;E9PZW0	E9Q557;E9PZW0	20;16	20;16	20;16	Desmoplakin	Dsp	sp|E9Q557|DESP_MOUSE Desmoplakin OS=Mus musculus OX=10090 GN=Dsp PE=1 SV=1;tr|E9PZW0|E9PZW0_MOUSE Desmoplakin OS=Mus musculus OX=10090 GN=Dsp PE=1 SV=1	2	20	20	20	0	10	4	4	0	0	16	5	7	3	1	4	0	2	1	1	0	0	7	6	0	1	0	0	1	2	6	2	15	10	5	3	6	0	10	4	4	0
E9Q561;Q8BTU6;P10630;A0A338P6X5;P60843	E9Q561;Q8BTU6;P10630;A0A338P6X5;P60843	2;2;2;1;1	2;2;2;1;1	2;2;2;1;1	Eukaryotic initiation factor 4A-II;Eukaryotic initiation factor 4A-II, N-terminally processed;Eukaryotic initiation factor 4A-I	Eif4a2;Eif4a1	tr|E9Q561|E9Q561_MOUSE Eukaryotic initiation factor 4A-II OS=Mus musculus OX=10090 GN=Eif4a2 PE=1 SV=1;tr|Q8BTU6|Q8BTU6_MOUSE RNA helicase OS=Mus musculus OX=10090 GN=Eif4a2 PE=1 SV=1;sp|P10630|IF4A2_MOUSE Eukaryotic initiation factor 4A-II OS=Mus musculus	5	2	2	2	0	1	1	0	0	0	0	1	0	0	1	1	1	1	2	0	0	1	0	0	1	0	1	1	0	0	0	0	1	0	1	1	0	0	1	1	0	0
E9Q616	E9Q616	3	3	3		Ahnak	tr|E9Q616|E9Q616_MOUSE AHNAK nucleoprotein (desmoyokin) OS=Mus musculus OX=10090 GN=Ahnak PE=1 SV=1	1	3	3	3	0	2	2	2	0	0	2	1	2	2	1	0	0	0	1	0	0	0	1	0	1	0	0	0	0	1	2	0	1	1	0	2	1	0	2	2	2	0
Q8CG14;E9Q6C2;E0CZE7	Q8CG14;E9Q6C2	25;25;2	25;25;2	16;16;1	Complement C1s-A subcomponent;Complement C1s-A subcomponent heavy chain;Complement C1s-A subcomponent light chain	C1sa;C1s1	sp|Q8CG14|CS1A_MOUSE Complement C1s-1 subcomponent OS=Mus musculus OX=10090 GN=C1s1 PE=2 SV=2;tr|E9Q6C2|E9Q6C2_MOUSE Complement C1s-1 subcomponent OS=Mus musculus OX=10090 GN=C1s1 PE=1 SV=1	3	25	25	16	21	6	2	7	20	18	9	17	9	7	8	7	6	6	2	9	8	7	9	3	8	21	15	19	5	4	5	6	6	13	15	16	16	21	6	2	7	20
G3UY13;E9Q6I2;Q61730	G3UY13;E9Q6I2;Q61730	2;2;2	2;2;2	2;2;2	Interleukin-1 receptor accessory protein	Il1rap	tr|G3UY13|G3UY13_MOUSE Interleukin-1 receptor accessory protein OS=Mus musculus OX=10090 GN=Il1rap PE=1 SV=1;tr|E9Q6I2|E9Q6I2_MOUSE Interleukin-1 receptor accessory protein OS=Mus musculus OX=10090 GN=Il1rap PE=1 SV=1;sp|Q61730|IL1AP_MOUSE Interleukin-1 re	3	2	2	2	1	1	1	1	1	0	1	1	2	1	1	1	0	0	1	1	1	0	0	0	0	0	0	1	0	0	0	0	0	1	1	1	1	1	1	1	1	1
E9Q6Y8	E9Q6Y8	1	1	1	Ubiquitin carboxyl-terminal hydrolase	Usp31	tr|E9Q6Y8|E9Q6Y8_MOUSE Ubiquitin-specific peptidase 31 OS=Mus musculus OX=10090 GN=Usp31 PE=1 SV=1	1	1	1	1	1	1	0	1	1	1	1	1	1	1	1	1	1	1	0	1	0	0	0	0	1	1	0	0	0	0	0	0	0	1	1	0	0	1	1	0	1	1
E9Q748;P97430	E9Q748;P97430	4;4	4;4	4;4	Antileukoproteinase	Slpi	tr|E9Q748|E9Q748_MOUSE Antileukoproteinase OS=Mus musculus OX=10090 GN=Slpi PE=1 SV=1;sp|P97430|SLPI_MOUSE Antileukoproteinase OS=Mus musculus OX=10090 GN=Slpi PE=1 SV=1	2	4	4	4	4	2	2	0	3	4	4	3	4	2	3	2	2	2	1	2	4	2	2	2	3	4	2	4	1	2	2	1	2	2	1	3	2	4	2	2	0	3
E9Q7B0;Q60715	E9Q7B0;Q60715	6;6	6;6	6;6	Prolyl 4-hydroxylase subunit alpha-1	P4ha1	tr|E9Q7B0|E9Q7B0_MOUSE Procollagen-proline 4-dioxygenase OS=Mus musculus OX=10090 GN=P4ha1 PE=1 SV=1;sp|Q60715|P4HA1_MOUSE Prolyl 4-hydroxylase subunit alpha-1 OS=Mus musculus OX=10090 GN=P4ha1 PE=1 SV=2	2	6	6	6	3	0	0	0	4	5	0	0	0	0	0	0	0	0	0	0	0	0	0	0	0	4	0	1	0	0	0	0	0	0	0	0	0	3	0	0	0	4
H3BLD7;E9Q7N9	H3BLD7;E9Q7N9	1;1	1;1	1;1		Dnah11	tr|H3BLD7|H3BLD7_MOUSE Dynein, axonemal, heavy chain 11 (Fragment) OS=Mus musculus OX=10090 GN=Dnah11 PE=1 SV=2;tr|E9Q7N9|E9Q7N9_MOUSE Dynein, axonemal, heavy chain 11 OS=Mus musculus OX=10090 GN=Dnah11 PE=1 SV=2	2	1	1	1	0	0	0	0	0	0	0	0	0	0	0	0	1	1	0	1	0	0	0	0	1	0	0	0	0	0	0	0	0	1	0	0	0	0	0	0	0	0
E9Q7Q3;D3Z6I8;D3Z2H9;P21107;A0A0R4J1P2;E9Q5J9;E9Q454;B7ZNL3;Q8BSH3;Q8BP43;E9Q448;E9Q450;E9Q452;F8WID5;P58771;A2AIM5;CON__Q3SX28;A2AIM4;S4R2U0;P58774;D3YVR0	E9Q7Q3;D3Z6I8;D3Z2H9;P21107;A0A0R4J1P2;E9Q5J9	6;5;5;4;4;3;2;2;2;2;2;2;2;2;2;1;1;1;1;1;1	6;5;5;4;4;3;2;2;2;2;2;2;2;2;2;1;1;1;1;1;1	4;3;3;2;2;1;0;0;0;0;0;0;0;0;0;0;0;0;0;0;1	Tropomyosin alpha-3 chain	Tpm3;Tpm3-rs7	tr|E9Q7Q3|E9Q7Q3_MOUSE Tropomyosin alpha-3 chain OS=Mus musculus OX=10090 GN=Tpm3 PE=1 SV=1;tr|D3Z6I8|D3Z6I8_MOUSE Tropomyosin alpha-3 chain OS=Mus musculus OX=10090 GN=Tpm3 PE=1 SV=1;tr|D3Z2H9|D3Z2H9_MOUSE Tropomyosin 3, related sequence 7 OS=Mus musculus	21	6	6	4	1	5	4	2	3	2	3	2	5	5	5	4	6	3	4	1	4	2	3	1	5	1	2	3	4	2	3	3	5	2	2	2	1	1	5	4	2	3
F7AAP4;E9Q828;Q6Q477;G5E829;A0A1W2P7C7;Q8C048;S4R1C4;A2ALL9;Q3UHH0;Q0VF55;F8WHB1;Q9R0K7	F7AAP4;E9Q828;Q6Q477;G5E829;A0A1W2P7C7;Q8C048;S4R1C4;A2ALL9;Q3UHH0;Q0VF55;F8WHB1;Q9R0K7	2;2;2;2;1;1;1;1;1;1;1;1	2;2;2;2;1;1;1;1;1;1;1;1	2;2;2;2;1;1;1;1;1;1;1;1	Calcium-transporting ATPase;Plasma membrane calcium-transporting ATPase 1;Plasma membrane calcium-transporting ATPase 2	Atp2b4;Atp2b1;Atp2b3;Atp2b2	tr|F7AAP4|F7AAP4_MOUSE Calcium-transporting ATPase OS=Mus musculus OX=10090 GN=Atp2b4 PE=1 SV=1;tr|E9Q828|E9Q828_MOUSE Calcium-transporting ATPase OS=Mus musculus OX=10090 GN=Atp2b4 PE=1 SV=1;sp|Q6Q477|AT2B4_MOUSE Plasma membrane calcium-transporting ATPas	12	2	2	2	0	1	1	1	0	0	0	0	1	0	0	0	1	0	0	0	0	0	1	0	0	0	0	0	0	1	0	0	0	1	0	0	0	0	1	1	1	0
E9Q8I0;P06909;D6RGQ0;E9Q8H9;A0A0A6YVP8;A0A0A6YWP4	E9Q8I0;P06909;D6RGQ0;E9Q8H9;A0A0A6YVP8;A0A0A6YWP4	54;54;52;48;33;29	54;54;52;48;33;29	45;45;43;40;26;24	Complement factor H	Cfh	tr|E9Q8I0|E9Q8I0_MOUSE Complement factor H OS=Mus musculus OX=10090 GN=Cfh PE=1 SV=1;sp|P06909|CFAH_MOUSE Complement factor H OS=Mus musculus OX=10090 GN=Cfh PE=1 SV=2;tr|D6RGQ0|D6RGQ0_MOUSE Complement factor H OS=Mus musculus OX=10090 GN=Cfh PE=1 SV=1;tr|	6	54	54	45	36	47	39	46	39	40	38	46	43	41	39	46	39	36	26	44	44	37	28	41	42	41	27	42	31	33	35	24	39	30	39	40	34	36	47	39	46	39
F6Z115;E9Q9I2;E9Q9R9	F6Z115;E9Q9I2;E9Q9R9	1;1;1	1;1;1	1;1;1		Dlg5	tr|F6Z115|F6Z115_MOUSE Disks large homolog 5 (Fragment) OS=Mus musculus OX=10090 GN=Dlg5 PE=1 SV=1;tr|E9Q9I2|E9Q9I2_MOUSE Disks large homolog 5 OS=Mus musculus OX=10090 GN=Dlg5 PE=1 SV=1;sp|E9Q9R9|DLG5_MOUSE Disks large homolog 5 OS=Mus musculus OX=10090 G	3	1	1	1	1	1	0	1	1	1	1	1	1	1	1	0	1	0	0	1	0	0	1	1	1	0	0	1	0	0	0	0	0	1	1	0	1	1	1	0	1	1
E9Q9Z9;P97399	E9Q9Z9;P97399	11;11	11;11	11;11	Dentin sialophosphoprotein;Dentin phosphoprotein;Dentin sialoprotein	Dspp	tr|E9Q9Z9|E9Q9Z9_MOUSE Dentin sialophosphoprotein OS=Mus musculus OX=10090 GN=Dspp PE=1 SV=1;sp|P97399|DSPP_MOUSE Dentin sialophosphoprotein OS=Mus musculus OX=10090 GN=Dspp PE=1 SV=2	2	11	11	11	10	1	1	0	10	10	8	8	8	2	3	2	7	6	6	7	9	9	9	10	10	7	7	7	8	10	8	8	6	6	9	9	9	10	1	1	0	10
E9QKR0;P62880;D3Z1M1;D3YZX3;D3Z1T4;H3BLF7;E9PWM7;P29387;Q61011	E9QKR0;P62880;D3Z1M1;D3YZX3;D3Z1T4	5;5;4;4;3;2;2;2;1	5;5;4;4;3;2;2;2;1	2;2;2;1;1;0;1;0;0	Guanine nucleotide-binding protein G(I)/G(S)/G(T) subunit beta-2	Gnb2	tr|E9QKR0|E9QKR0_MOUSE Guanine nucleotide-binding protein G(I)/G(S)/G(T) subunit beta-2 OS=Mus musculus OX=10090 GN=Gnb2 PE=1 SV=1;sp|P62880|GBB2_MOUSE Guanine nucleotide-binding protein G(I)/G(S)/G(T) subunit beta-2 OS=Mus musculus OX=10090 GN=Gnb2 PE=1 S	9	5	5	2	1	3	3	1	0	0	3	4	4	2	3	2	1	3	3	1	1	1	2	2	1	2	2	1	2	2	4	3	3	2	2	2	3	1	3	3	1	0
E9QN70;P02469	E9QN70;P02469	1;1	1;1	1;1	Laminin subunit beta-1	Lamb1	tr|E9QN70|E9QN70_MOUSE Laminin subunit beta-1 OS=Mus musculus OX=10090 GN=Lamb1 PE=1 SV=1;sp|P02469|LAMB1_MOUSE Laminin subunit beta-1 OS=Mus musculus OX=10090 GN=Lamb1 PE=1 SV=3	2	1	1	1	0	0	0	0	1	1	1	1	1	0	0	0	0	0	0	0	0	0	0	0	1	1	0	0	0	0	0	0	0	1	1	1	1	0	0	0	0	1
F8WJ23;E9QNP3;Q8VHD8	F8WJ23;E9QNP3;Q8VHD8	4;4;4	4;4;4	4;4;4	Hornerin	Hrnr	tr|F8WJ23|F8WJ23_MOUSE Hornerin OS=Mus musculus OX=10090 GN=Hrnr PE=1 SV=1;tr|E9QNP3|E9QNP3_MOUSE Hornerin OS=Mus musculus OX=10090 GN=Hrnr PE=1 SV=1;sp|Q8VHD8|HORN_MOUSE Hornerin OS=Mus musculus OX=10090 GN=Hrnr PE=1 SV=1	3	4	4	4	0	0	1	0	1	0	4	3	1	0	1	3	1	3	4	0	0	3	1	3	2	0	0	0	4	3	0	1	0	0	0	0	0	0	0	1	0	1
E9QPB2;Q8CIT9;S4R2I1;A0A0R4J2A5	E9QPB2;Q8CIT9	9;9;3;2	9;9;3;2	9;9;3;2	Suprabasin	Sbsn	tr|E9QPB2|E9QPB2_MOUSE Suprabasin OS=Mus musculus OX=10090 GN=Sbsn PE=1 SV=1;sp|Q8CIT9|SBSN_MOUSE Suprabasin OS=Mus musculus OX=10090 GN=Sbsn PE=2 SV=1	4	9	9	9	5	6	4	5	5	3	5	3	7	6	2	0	5	4	1	4	5	3	1	0	6	4	1	1	1	0	1	0	5	7	5	5	1	5	6	4	5	5
E9QPU1;Q8CIZ8;S4R195	E9QPU1;Q8CIZ8	85;84;10	85;84;10	85;84;10	von Willebrand factor;von Willebrand antigen 2	Vwf	tr|E9QPU1|E9QPU1_MOUSE von Willebrand factor OS=Mus musculus OX=10090 GN=Vwf PE=1 SV=2;sp|Q8CIZ8|VWF_MOUSE von Willebrand factor OS=Mus musculus OX=10090 GN=Vwf PE=1 SV=2	3	85	85	85	70	81	73	75	74	70	72	65	70	68	75	68	72	76	74	76	79	82	66	54	64	82	78	79	77	77	67	74	76	71	65	69	56	70	81	73	75	74
E9QPX1;P39061;A0A1W2P6N8;D3Z556	E9QPX1;P39061	11;11;2;1	11;11;2;1	11;11;2;1	Collagen alpha-1(XVIII) chain;Endostatin	Col18a1	tr|E9QPX1|E9QPX1_MOUSE Collagen alpha-1(XVIII) chain OS=Mus musculus OX=10090 GN=Col18a1 PE=1 SV=1;sp|P39061|COIA1_MOUSE Collagen alpha-1(XVIII) chain OS=Mus musculus OX=10090 GN=Col18a1 PE=1 SV=4	4	11	11	11	6	0	0	0	7	7	4	5	4	0	0	0	1	1	1	8	9	9	9	4	7	7	7	4	6	5	5	2	1	2	7	7	6	6	0	0	0	7
E9QQ10;Q70FJ1	E9QQ10;Q70FJ1	3;2	3;2	3;2	A-kinase anchor protein 9	Akap9	tr|E9QQ10|E9QQ10_MOUSE A-kinase anchor protein 9 OS=Mus musculus OX=10090 GN=Akap9 PE=1 SV=1;sp|Q70FJ1|AKAP9_MOUSE A-kinase anchor protein 9 OS=Mus musculus OX=10090 GN=Akap9 PE=1 SV=2	2	3	3	3	0	1	1	0	0	0	0	0	0	0	0	0	1	1	1	1	1	2	0	2	2	0	0	1	0	1	2	2	1	1	1	1	1	0	1	1	0	0
F6XI62;P14148	F6XI62;P14148	4;4	4;4	4;4	60S ribosomal protein L7	Rpl7	tr|F6XI62|F6XI62_MOUSE 60S ribosomal protein L7 (Fragment) OS=Mus musculus OX=10090 GN=Rpl7 PE=1 SV=1;sp|P14148|RL7_MOUSE 60S ribosomal protein L7 OS=Mus musculus OX=10090 GN=Rpl7 PE=1 SV=2	2	4	4	4	0	1	0	0	0	1	4	1	4	0	1	0	0	0	1	0	0	0	1	1	2	2	2	3	0	1	0	1	1	1	3	3	4	0	1	0	0	0
F6XWI6	F6XWI6	1	1	1		Dctn6	tr|F6XWI6|F6XWI6_MOUSE Dynactin subunit 6 (Fragment) OS=Mus musculus OX=10090 GN=Dctn6 PE=1 SV=1	1	1	1	1	0	1	0	0	0	0	0	0	0	0	0	0	0	0	0	0	0	0	0	0	0	0	0	0	0	0	0	0	0	0	0	0	0	0	1	0	0	0
F6YIW9;Q3UHC2	F6YIW9;Q3UHC2	1;1	1;1	1;1	Leucine-rich repeat serine/threonine-protein kinase 1	Lrrk1	tr|F6YIW9|F6YIW9_MOUSE Leucine-rich repeat serine/threonine-protein kinase 1 (Fragment) OS=Mus musculus OX=10090 GN=Lrrk1 PE=1 SV=1;sp|Q3UHC2|LRRK1_MOUSE Leucine-rich repeat serine/threonine-protein kinase 1 OS=Mus musculus OX=10090 GN=Lrrk1 PE=1 SV=1	2	1	1	1	0	0	0	0	0	0	0	0	0	0	0	0	0	0	0	0	0	0	0	0	0	1	0	0	0	0	0	0	0	0	0	0	0	0	0	0	0	0
F7BHJ0;Q6IRU5	F7BHJ0;Q6IRU5	1;1	1;1	1;1	Clathrin light chain B	Cltb	tr|F7BHJ0|F7BHJ0_MOUSE Clathrin light chain (Fragment) OS=Mus musculus OX=10090 GN=Cltb PE=1 SV=1;sp|Q6IRU5|CLCB_MOUSE Clathrin light chain B OS=Mus musculus OX=10090 GN=Cltb PE=1 SV=1	2	1	1	1	0	0	1	0	0	0	0	0	0	1	1	1	1	1	1	0	0	0	0	0	0	0	0	0	0	0	0	1	1	1	0	1	1	0	0	1	0	0
F7D1I5;G3UXY6;Q78HU7	F7D1I5;G3UXY6;Q78HU7	2;2;2	2;2;2	2;2;2	Glycophorin-C	Gypc	tr|F7D1I5|F7D1I5_MOUSE Glycophorin-C OS=Mus musculus OX=10090 GN=Gypc PE=1 SV=2;tr|G3UXY6|G3UXY6_MOUSE Glycophorin-C OS=Mus musculus OX=10090 GN=Gypc PE=1 SV=1;sp|Q78HU7|GLPC_MOUSE Glycophorin-C OS=Mus musculus OX=10090 GN=Gypc PE=1 SV=2	3	2	2	2	1	2	2	1	2	1	1	1	2	2	2	2	1	1	1	0	0	0	1	0	1	1	2	1	1	1	2	2	2	1	1	1	1	1	2	2	1	2
F8VQ65;O08632	F8VQ65;O08632	2;2	2;2	2;2	Keratin-associated protein 19-5	Krtap19-5	tr|F8VQ65|F8VQ65_MOUSE Keratin-associated protein 19-5 OS=Mus musculus OX=10090 GN=Krtap19-5 PE=1 SV=1;sp|O08632|KR195_MOUSE Keratin-associated protein 19-5 OS=Mus musculus OX=10090 GN=Krtap19-5 PE=2 SV=1	2	2	2	2	0	0	0	1	0	0	0	2	0	0	0	0	0	0	0	0	0	0	0	0	0	0	0	0	0	0	0	0	0	0	0	0	0	0	0	0	1	0
F8VQJ3;P02468;F6TLW1	F8VQJ3;P02468	8;6;1	8;6;1	8;6;1	Laminin subunit gamma-1	Lamc1	tr|F8VQJ3|F8VQJ3_MOUSE Laminin subunit gamma-1 OS=Mus musculus OX=10090 GN=Lamc1 PE=1 SV=1;sp|P02468|LAMC1_MOUSE Laminin subunit gamma-1 OS=Mus musculus OX=10090 GN=Lamc1 PE=1 SV=2	3	8	8	8	1	0	0	0	1	2	2	2	4	0	0	0	0	0	0	1	4	3	3	2	8	2	0	2	3	3	3	1	1	2	1	2	3	1	0	0	0	1
F8WHZ9;F8WGR0;Q9QYC0;E9Q1K3;F6V4G5;F6RDR0;A0A0J9YVI4;D3Z0T1	F8WHZ9;F8WGR0;Q9QYC0;E9Q1K3	9;9;9;8;3;3;2;1	9;9;9;8;3;3;2;1	8;8;8;7;2;3;2;1	Alpha-adducin	Add1	tr|F8WHZ9|F8WHZ9_MOUSE Alpha-adducin OS=Mus musculus OX=10090 GN=Add1 PE=1 SV=1;tr|F8WGR0|F8WGR0_MOUSE Alpha-adducin OS=Mus musculus OX=10090 GN=Add1 PE=1 SV=1;sp|Q9QYC0|ADDA_MOUSE Alpha-adducin OS=Mus musculus OX=10090 GN=Add1 PE=1 SV=2;tr|E9Q1K3|E9Q1K3_M	8	9	9	8	2	7	8	7	5	3	7	3	7	6	8	7	8	9	7	1	3	2	3	3	5	2	7	1	6	4	1	4	7	5	1	3	3	2	7	8	7	5
F8WI14;D3YV64;D3Z772;D3YZV0	F8WI14	27;10;3;2	1;1;1;0	1;1;1;0		Ecm1	tr|F8WI14|F8WI14_MOUSE Extracellular matrix protein 1 OS=Mus musculus OX=10090 GN=Ecm1 PE=1 SV=1	4	27	1	1	21	16	9	13	19	21	15	18	14	13	11	7	9	6	3	16	19	19	8	4	13	27	16	25	12	8	4	2	10	10	20	12	12	1	1	0	1	1
F8WIP8;P10923;D3Z4N2;D3Z513	F8WIP8;P10923	5;5;2;1	5;5;2;1	5;5;2;1	Osteopontin	Spp1	tr|F8WIP8|F8WIP8_MOUSE Osteopontin OS=Mus musculus OX=10090 GN=Spp1 PE=1 SV=1;sp|P10923|OSTP_MOUSE Osteopontin OS=Mus musculus OX=10090 GN=Spp1 PE=1 SV=1	4	5	5	5	3	0	0	0	4	3	2	2	2	0	0	0	0	0	0	1	3	3	2	1	3	1	1	1	1	3	2	2	1	2	3	1	2	3	0	0	0	4
G3UW60	G3UW60	1	1	1		Susd5	tr|G3UW60|G3UW60_MOUSE Sushi domain-containing 5 OS=Mus musculus OX=10090 GN=Susd5 PE=1 SV=1	1	1	1	1	1	0	0	0	1	1	1	1	1	0	0	0	1	1	1	1	1	1	1	1	1	1	1	1	1	1	0	1	1	1	1	1	1	1	0	0	0	1
G3UWS7;Q8K2I2	G3UWS7;Q8K2I2	1;1	1;1	1;1	Coiled-coil alpha-helical rod protein 1	Cchcr1	tr|G3UWS7|G3UWS7_MOUSE Coiled-coil alpha-helical rod protein 1 OS=Mus musculus OX=10090 GN=Cchcr1 PE=1 SV=2;sp|Q8K2I2|CCHCR_MOUSE Coiled-coil alpha-helical rod protein 1 OS=Mus musculus OX=10090 GN=Cchcr1 PE=2 SV=3	2	1	1	1	0	0	0	0	1	0	0	0	0	0	0	0	0	0	0	0	0	1	0	0	0	1	1	1	0	0	0	0	0	0	0	0	1	0	0	0	0	1
G3X977;Q61703;Q3UEG7;CON__Q9TRI1;E0CX69	G3X977;Q61703;Q3UEG7	25;25;16;8;1	25;25;16;8;1	25;25;16;8;1	Inter-alpha-trypsin inhibitor heavy chain H2	Itih2	tr|G3X977|G3X977_MOUSE Inter-alpha-trypsin inhibitor heavy chain H2 OS=Mus musculus OX=10090 GN=Itih2 PE=1 SV=1;sp|Q61703|ITIH2_MOUSE Inter-alpha-trypsin inhibitor heavy chain H2 OS=Mus musculus OX=10090 GN=Itih2 PE=1 SV=1;tr|Q3UEG7|Q3UEG7_MOUSE Inter-alph	5	25	25	25	19	22	18	24	19	18	20	22	22	24	22	22	21	20	15	19	20	20	23	23	24	19	16	18	25	25	22	25	25	24	24	22	21	19	22	18	24	19
G3X995;Q05722;Q9D0D2	G3X995;Q05722	10;9;1	10;9;1	10;9;1	Collagen alpha-1(IX) chain	Col9a1	tr|G3X995|G3X995_MOUSE Collagen alpha-1(IX) chain OS=Mus musculus OX=10090 GN=Col9a1 PE=1 SV=1;sp|Q05722|CO9A1_MOUSE Collagen alpha-1(IX) chain OS=Mus musculus OX=10090 GN=Col9a1 PE=2 SV=2	3	10	10	10	6	0	0	0	6	4	3	1	1	0	0	0	0	1	0	2	7	5	7	9	10	2	0	1	2	4	4	1	1	2	4	1	4	6	0	0	0	6
G3X9D6	G3X9D6	3	3	3		Apon	tr|G3X9D6|G3X9D6_MOUSE Apolipoprotein N OS=Mus musculus OX=10090 GN=Apon PE=1 SV=1	1	3	3	3	2	3	3	2	2	2	3	3	3	3	3	3	3	2	2	3	3	3	3	3	2	3	3	3	3	3	2	3	3	2	2	3	3	2	3	3	2	2
G5E8J6	G5E8J6	4	4	4		Hrc	tr|G5E8J6|G5E8J6_MOUSE Histidine-rich calcium-binding protein OS=Mus musculus OX=10090 GN=Hrc PE=1 SV=1	1	4	4	4	2	0	0	0	4	2	0	0	0	0	0	0	0	0	0	0	4	3	2	2	4	0	0	0	0	1	0	0	0	0	1	0	1	2	0	0	0	4
G5E8J9;Q8CFE4	G5E8J9;Q8CFE4	1;1	1;1	1;1	SCY1-like protein 2	Scyl2	tr|G5E8J9|G5E8J9_MOUSE SCY1-like protein 2 OS=Mus musculus OX=10090 GN=Scyl2 PE=1 SV=1;sp|Q8CFE4|SCYL2_MOUSE SCY1-like protein 2 OS=Mus musculus OX=10090 GN=Scyl2 PE=1 SV=1	2	1	1	1	0	0	0	0	0	0	0	0	0	0	0	0	1	0	0	0	0	0	0	0	1	0	0	0	0	0	0	0	0	0	1	1	0	0	0	0	0	0
H7BWY6;Q00724;A0A494B9P3;A0A494B9T2	H7BWY6;Q00724	6;6;1;1	6;6;1;1	6;6;1;1	Retinol-binding protein 4	Rbp4	tr|H7BWY6|H7BWY6_MOUSE Retinol-binding protein 4 OS=Mus musculus OX=10090 GN=Rbp4 PE=1 SV=1;sp|Q00724|RET4_MOUSE Retinol-binding protein 4 OS=Mus musculus OX=10090 GN=Rbp4 PE=1 SV=2	4	6	6	6	3	4	3	6	3	3	3	6	3	5	6	6	3	1	1	5	4	3	2	2	3	5	4	5	1	2	3	0	4	1	3	5	2	3	4	3	6	3
H7BXC3;P17751	H7BXC3;P17751	3;3	3;3	3;3	Triosephosphate isomerase	Tpi1	tr|H7BXC3|H7BXC3_MOUSE Triosephosphate isomerase OS=Mus musculus OX=10090 GN=Tpi1 PE=1 SV=1;sp|P17751|TPIS_MOUSE Triosephosphate isomerase OS=Mus musculus OX=10090 GN=Tpi1 PE=1 SV=5	2	3	3	3	2	2	2	3	2	2	3	2	2	1	1	2	1	2	1	0	0	1	2	1	1	0	1	2	0	1	2	0	2	2	1	0	1	2	2	2	3	2
I7HJR1;Q07643	I7HJR1;Q07643	2;2	2;2	2;2	Collagen alpha-2(IX) chain	Col9a2	tr|I7HJR1|I7HJR1_MOUSE Collagen alpha-2(IX) chain OS=Mus musculus OX=10090 GN=Col9a2 PE=1 SV=1;sp|Q07643|CO9A2_MOUSE Collagen alpha-2(IX) chain OS=Mus musculus OX=10090 GN=Col9a2 PE=2 SV=1	2	2	2	2	0	0	0	0	0	0	0	0	0	0	0	0	0	0	0	0	1	0	2	2	2	0	0	0	0	0	0	0	0	0	0	1	1	0	0	0	0	0
I7HLV2;Q6ZWV3	I7HLV2;Q6ZWV3	1;1	1;1	1;1	60S ribosomal protein L10	Rpl10	tr|I7HLV2|I7HLV2_MOUSE 60S ribosomal protein L10 (Fragment) OS=Mus musculus OX=10090 GN=Rpl10 PE=1 SV=1;sp|Q6ZWV3|RL10_MOUSE 60S ribosomal protein L10 OS=Mus musculus OX=10090 GN=Rpl10 PE=1 SV=3	2	1	1	1	0	0	0	0	1	0	1	1	1	0	0	0	0	1	0	0	0	0	1	1	1	1	1	0	0	1	0	0	0	0	0	0	1	0	0	0	0	1
J3QJY4	J3QJY4	3	1	1		Scgb1b3	tr|J3QJY4|J3QJY4_MOUSE ABPA3 OS=Mus musculus OX=10090 GN=Scgb1b3 PE=4 SV=1	1	3	1	1	2	0	0	0	3	3	1	0	0	0	1	0	1	0	0	2	3	3	3	2	2	2	2	1	2	2	0	2	1	2	2	0	1	1	0	0	0	1
J3QK77;Q9JI02	J3QK77;Q9JI02	3;2	1;0	1;0	Secretoglobin family 2B member 20	Scgb2b20	tr|J3QK77|J3QK77_MOUSE ABPBG20 OS=Mus musculus OX=10090 GN=Scgb2b20 PE=3 SV=1;sp|Q9JI02|S2B20_MOUSE Secretoglobin family 2B member 20 OS=Mus musculus OX=10090 GN=Scgb2b20 PE=2 SV=1	2	3	1	1	3	0	0	0	3	3	1	0	2	0	0	0	0	0	1	3	3	3	3	2	2	3	2	3	3	2	1	3	1	3	3	2	1	1	0	0	0	1
J3QM75;S4R2L0;A0A087WR49;A0A087WPA9	J3QM75;S4R2L0;A0A087WR49;A0A087WPA9	2;1;1;1	2;1;1;1	2;1;1;1		Scgb2b19;Scgb2b12;Scgb2b11;Scgb2b18	tr|J3QM75|J3QM75_MOUSE ABPBG19 OS=Mus musculus OX=10090 GN=Scgb2b19 PE=3 SV=1;tr|S4R2L0|S4R2L0_MOUSE ABPBG12 OS=Mus musculus OX=10090 GN=Scgb2b12 PE=3 SV=1;tr|A0A087WR49|A0A087WR49_MOUSE ABPBG11 OS=Mus musculus OX=10090 GN=Scgb2b11 PE=3 SV=1;tr|A0A087WPA9|	4	2	2	2	1	0	0	0	2	2	0	0	0	0	0	0	0	0	0	0	1	0	0	0	0	2	0	0	0	0	0	0	0	1	1	0	0	1	0	0	0	2
P18572;K3W4Q8;J3QP71	P18572;K3W4Q8;J3QP71	7;7;5	7;7;5	7;7;5	Basigin	Bsg	sp|P18572|BASI_MOUSE Basigin OS=Mus musculus OX=10090 GN=Bsg PE=1 SV=2;tr|K3W4Q8|K3W4Q8_MOUSE Basigin OS=Mus musculus OX=10090 GN=Bsg PE=1 SV=1;tr|J3QP71|J3QP71_MOUSE Basigin (Fragment) OS=Mus musculus OX=10090 GN=Bsg PE=1 SV=1	3	7	7	7	3	6	6	6	4	3	5	6	5	6	6	6	6	7	7	5	4	5	4	5	5	5	5	4	5	5	6	5	5	5	3	5	4	3	6	6	6	4
Q6URW6;K3W4R2;A0A140LI60	Q6URW6;K3W4R2	5;5;1	2;2;1	2;2;1	Myosin-14	Myh14	sp|Q6URW6|MYH14_MOUSE Myosin-14 OS=Mus musculus OX=10090 GN=Myh14 PE=1 SV=1;tr|K3W4R2|K3W4R2_MOUSE Myosin-14 OS=Mus musculus OX=10090 GN=Myh14 PE=1 SV=1	3	5	2	2	2	3	3	3	2	3	3	3	3	3	3	2	3	3	3	1	2	3	2	1	2	2	2	3	2	2	2	2	2	4	4	2	3	0	0	0	0	0
M0QWP1;Z4YK85;A2ASQ1;Z4YJS5	M0QWP1;Z4YK85;A2ASQ1;Z4YJS5	10;9;9;6	10;9;9;6	10;9;9;6	Agrin;Agrin N-terminal 110 kDa subunit;Agrin C-terminal 110 kDa subunit;Agrin C-terminal 90 kDa fragment;Agrin C-terminal 22 kDa fragment	Agrn	tr|M0QWP1|M0QWP1_MOUSE Agrin OS=Mus musculus OX=10090 GN=Agrn PE=1 SV=1;tr|Z4YK85|Z4YK85_MOUSE Agrin OS=Mus musculus OX=10090 GN=Agrn PE=1 SV=1;sp|A2ASQ1|AGRIN_MOUSE Agrin OS=Mus musculus OX=10090 GN=Agrn PE=1 SV=1;tr|Z4YJS5|Z4YJS5_MOUSE Agrin OS=Mus muscu	4	10	10	10	1	0	0	0	1	4	2	3	0	0	0	0	0	0	0	0	4	3	4	1	10	1	2	0	0	0	1	2	0	0	3	4	3	1	0	0	0	1
O08529	O08529	3	3	3	Calpain-2 catalytic subunit	Capn2	sp|O08529|CAN2_MOUSE Calpain-2 catalytic subunit OS=Mus musculus OX=10090 GN=Capn2 PE=1 SV=4	1	3	3	3	2	1	0	1	3	2	3	0	3	0	1	2	2	2	2	0	1	0	2	1	3	0	0	1	3	2	0	1	2	1	0	0	0	2	1	0	1	3
O08538	O08538	14	14	14	Angiopoietin-1	Angpt1	sp|O08538|ANGP1_MOUSE Angiopoietin-1 OS=Mus musculus OX=10090 GN=Angpt1 PE=1 SV=2	1	14	14	14	11	1	2	1	11	12	8	11	10	1	1	0	3	4	0	7	11	8	8	7	7	12	7	9	6	7	2	5	3	5	10	10	12	11	1	2	1	11
O08640	O08640	1	1	1	Keratin-associated protein 14	Krtap14	sp|O08640|KRA14_MOUSE Keratin-associated protein 14 OS=Mus musculus OX=10090 GN=Krtap14 PE=2 SV=1	1	1	1	1	0	0	0	0	0	0	0	1	0	0	0	0	0	0	0	0	0	0	0	0	0	0	0	0	0	0	0	0	0	0	0	0	0	0	0	0	0	0
O08795	O08795	2	2	2	Glucosidase 2 subunit beta	Prkcsh	sp|O08795|GLU2B_MOUSE Glucosidase 2 subunit beta OS=Mus musculus OX=10090 GN=Prkcsh PE=1 SV=1	1	2	2	2	0	0	0	0	0	0	0	0	0	0	0	0	0	0	0	0	0	0	0	0	1	0	0	0	1	1	0	1	1	1	0	0	0	0	0	0	0	0
O09048;O08631;CON__REFSEQ:XP_001474382	O09048;O08631;CON__REFSEQ:XP_001474382	5;3;3	5;3;3	1;1;1		Krtap6-1;Gm10229	tr|O09048|O09048_MOUSE Glycine tyrosine-rich hair keratin protein OS=Mus musculus OX=10090 GN=1110025L11Rik PE=2 SV=1;tr|O08631|O08631_MOUSE Glycine tyrosine-rich hair keratin protein OS=Mus musculus OX=10090 GN=Gm10229 PE=2 SV=1;	3	5	5	1	0	0	0	3	0	0	0	5	2	0	0	0	0	0	0	0	0	0	0	0	0	0	0	0	0	0	0	0	0	0	0	1	0	0	0	0	3	0
O35103	O35103	4	4	4	Osteomodulin	Omd	sp|O35103|OMD_MOUSE Osteomodulin OS=Mus musculus OX=10090 GN=Omd PE=2 SV=1	1	4	4	4	0	0	0	0	0	0	0	0	0	0	0	0	0	0	0	0	0	0	1	0	4	0	0	0	0	0	0	1	0	0	0	1	0	0	0	0	0	0
O35176	O35176	3	3	3		Scgb1b2	tr|O35176|O35176_MOUSE ABPA2 OS=Mus musculus OX=10090 GN=Scgb1b2 PE=2 SV=1	1	3	3	3	3	0	0	0	3	3	2	1	0	1	1	0	0	0	0	2	3	3	1	0	0	2	2	2	0	0	0	1	0	1	2	0	0	3	0	0	0	3
O35350;A0A494BAC4;A0A494BAS0	O35350	4;1;1	4;1;1	4;1;1	Calpain-1 catalytic subunit	Capn1	sp|O35350|CAN1_MOUSE Calpain-1 catalytic subunit OS=Mus musculus OX=10090 GN=Capn1 PE=1 SV=1	3	4	4	4	2	2	1	1	2	3	1	1	1	0	1	1	1	2	0	1	0	0	0	0	1	2	0	2	0	0	0	0	0	2	1	0	0	2	2	1	1	2
O35598	O35598	3	3	3	Disintegrin and metalloproteinase domain-containing protein 10	Adam10	sp|O35598|ADA10_MOUSE Disintegrin and metalloproteinase domain-containing protein 10 OS=Mus musculus OX=10090 GN=Adam10 PE=1 SV=2	1	3	3	3	0	3	1	1	0	0	2	2	3	1	0	2	2	2	1	0	0	0	0	0	1	1	0	0	1	0	0	1	1	2	1	0	1	0	3	1	1	0
O35601;A0A2I3BPY6;A0A2I3BRH1	O35601;A0A2I3BPY6;A0A2I3BRH1	2;1;1	2;1;1	2;1;1	FYN-binding protein	Fyb	sp|O35601|FYB1_MOUSE FYN-binding protein 1 OS=Mus musculus OX=10090 GN=Fyb1 PE=1 SV=2;tr|A0A2I3BPY6|A0A2I3BPY6_MOUSE FYN-binding protein (Fragment) OS=Mus musculus OX=10090 GN=Fyb PE=1 SV=1;tr|A0A2I3BRH1|A0A2I3BRH1_MOUSE FYN-binding protein (Fragment) OS=M	3	2	2	2	0	1	1	1	1	1	0	1	1	1	1	1	1	2	2	0	0	0	0	0	0	0	0	0	2	1	1	1	2	1	0	0	0	0	1	1	1	1
O35930	O35930	8	8	8	Platelet glycoprotein Ib alpha chain	Gp1ba	sp|O35930|GP1BA_MOUSE Platelet glycoprotein Ib alpha chain OS=Mus musculus OX=10090 GN=Gp1ba PE=1 SV=2	1	8	8	8	4	7	6	6	5	2	6	8	7	5	5	4	6	4	4	1	2	2	5	1	4	2	2	2	6	6	4	6	5	7	5	5	2	4	7	6	6	5
O35955	O35955	1	1	1	Proteasome subunit beta type-10	Psmb10	sp|O35955|PSB10_MOUSE Proteasome subunit beta type-10 OS=Mus musculus OX=10090 GN=Psmb10 PE=1 SV=1	1	1	1	1	0	0	0	0	0	0	0	0	0	0	0	0	0	0	0	0	0	0	0	0	0	0	0	0	0	0	0	0	0	1	0	0	0	0	0	0	0	0
O35988	O35988	2	2	2	Syndecan-4	Sdc4	sp|O35988|SDC4_MOUSE Syndecan-4 OS=Mus musculus OX=10090 GN=Sdc4 PE=1 SV=1	1	2	2	2	0	0	0	0	1	1	1	1	1	0	0	0	0	0	0	1	2	2	1	2	2	1	2	2	2	2	2	0	0	0	1	2	2	0	0	0	0	1
O54890	O54890	27	27	27	Integrin beta-3	Itgb3	sp|O54890|ITB3_MOUSE Integrin beta-3 OS=Mus musculus OX=10090 GN=Itgb3 PE=1 SV=2	1	27	27	27	20	25	24	21	23	16	24	26	26	23	22	21	23	23	23	10	11	16	20	13	23	18	20	17	22	22	19	20	20	21	14	19	12	20	25	24	21	23
O54962	O54962	4	4	4	Barrier-to-autointegration factor;Barrier-to-autointegration factor, N-terminally processed	Banf1	sp|O54962|BAF_MOUSE Barrier-to-autointegration factor OS=Mus musculus OX=10090 GN=Banf1 PE=1 SV=1	1	4	4	4	4	2	1	2	4	4	1	3	1	1	1	1	1	1	2	2	4	2	1	1	3	4	1	4	1	2	0	1	1	0	2	4	3	4	2	1	2	4
O55042;Q91ZZ3	O55042	4;1	4;1	4;1	Alpha-synuclein	Snca	sp|O55042|SYUA_MOUSE Alpha-synuclein OS=Mus musculus OX=10090 GN=Snca PE=1 SV=2	2	4	4	4	0	3	3	4	0	1	3	4	4	3	1	0	1	1	1	3	2	3	2	0	2	2	0	2	0	0	0	0	2	0	3	4	4	0	3	3	4	0
O55188	O55188	6	6	6	Dentin matrix acidic phosphoprotein 1	Dmp1	sp|O55188|DMP1_MOUSE Dentin matrix acidic phosphoprotein 1 OS=Mus musculus OX=10090 GN=Dmp1 PE=2 SV=2	1	6	6	6	6	0	0	0	6	6	4	4	4	0	0	0	1	0	1	3	6	3	6	5	6	6	5	6	4	4	1	3	1	4	5	5	4	6	0	0	0	6
Q5M8P3;O55189	Q5M8P3;O55189	1;1	1;1	1;1	Ameloblastin	Ambn	tr|Q5M8P3|Q5M8P3_MOUSE Ameloblastin OS=Mus musculus OX=10090 GN=Ambn PE=2 SV=1;sp|O55189|AMBN_MOUSE Ameloblastin OS=Mus musculus OX=10090 GN=Ambn PE=2 SV=1	2	1	1	1	1	0	0	0	1	1	0	0	0	0	0	0	0	0	0	0	0	0	1	1	1	0	0	0	1	0	0	0	0	0	1	0	0	1	0	0	0	1
O55222;D3YZA5;A0A1B0GRF6;A0A1B0GR42	O55222	11;5;3;1	11;5;3;1	11;5;3;1	Integrin-linked protein kinase	Ilk	sp|O55222|ILK_MOUSE Integrin-linked protein kinase OS=Mus musculus OX=10090 GN=Ilk PE=1 SV=2	4	11	11	11	3	6	9	4	6	4	6	5	8	5	7	5	6	9	8	3	5	6	3	2	5	5	6	6	11	7	6	7	9	8	4	5	6	3	6	9	4	6
O55234;Q8BTY5	O55234;Q8BTY5	5;3	5;3	5;3	Proteasome subunit beta type-5	Psmb5	sp|O55234|PSB5_MOUSE Proteasome subunit beta type-5 OS=Mus musculus OX=10090 GN=Psmb5 PE=1 SV=3;tr|Q8BTY5|Q8BTY5_MOUSE Proteasome subunit beta type-5 OS=Mus musculus OX=10090 GN=Psmb5 PE=1 SV=1	2	5	5	5	0	1	4	0	0	0	0	1	3	0	3	1	1	3	2	0	1	0	0	0	0	0	0	0	4	3	1	5	4	4	1	0	0	0	1	4	0	0
O70165	O70165	13	13	13	Ficolin-1	Fcn1	sp|O70165|FCN1_MOUSE Ficolin-1 OS=Mus musculus OX=10090 GN=Fcn1 PE=1 SV=1	1	13	13	13	9	6	6	7	11	11	8	9	7	7	7	8	8	6	7	8	6	6	10	12	12	10	9	8	11	11	12	11	12	9	10	9	10	9	6	6	7	11
O70435;E0CZ34;F8WH02;E0CYL6	O70435;E0CZ34;F8WH02;E0CYL6	3;2;2;2	3;2;2;2	3;2;2;2	Proteasome subunit alpha type-3	Psma3	sp|O70435|PSA3_MOUSE Proteasome subunit alpha type-3 OS=Mus musculus OX=10090 GN=Psma3 PE=1 SV=3;tr|E0CZ34|E0CZ34_MOUSE Proteasome subunit alpha type-3 OS=Mus musculus OX=10090 GN=Psma3 PE=1 SV=1;tr|F8WH02|F8WH02_MOUSE Proteasome subunit alpha type-3 OS=Mu	4	3	3	3	1	1	1	0	0	0	1	0	0	0	1	1	1	1	0	0	0	0	0	0	1	0	0	0	2	2	1	1	1	2	0	0	0	1	1	1	0	0
O70443	O70443	3	3	3	Guanine nucleotide-binding protein G(z) subunit alpha	Gnaz	sp|O70443|GNAZ_MOUSE Guanine nucleotide-binding protein G(z) subunit alpha OS=Mus musculus OX=10090 GN=Gnaz PE=1 SV=4	1	3	3	3	1	1	1	1	1	0	1	2	1	1	3	0	1	1	0	0	0	0	0	0	0	0	0	0	0	1	0	0	1	1	0	0	0	1	1	1	1	1
O70456	O70456	5	3	3	14-3-3 protein sigma	Sfn	sp|O70456|1433S_MOUSE 14-3-3 protein sigma OS=Mus musculus OX=10090 GN=Sfn PE=1 SV=2	1	5	3	3	3	4	3	3	3	3	3	3	3	3	3	3	3	3	3	2	3	3	2	2	3	3	3	3	3	2	3	3	5	2	3	3	3	1	2	1	1	1
O88186	O88186	4	4	4	Platelet glycoprotein IX	Gp9	sp|O88186|GPIX_MOUSE Platelet glycoprotein IX OS=Mus musculus OX=10090 GN=Gp9 PE=1 SV=1	1	4	4	4	2	3	4	3	3	1	3	3	4	2	2	3	4	4	3	1	1	3	2	1	1	3	1	3	0	3	3	2	3	4	1	1	2	2	3	4	3	3
O88200	O88200	11	11	11	C-type lectin domain family 11 member A	Clec11a	sp|O88200|CLC11_MOUSE C-type lectin domain family 11 member A OS=Mus musculus OX=10090 GN=Clec11a PE=1 SV=1	1	11	11	11	11	8	8	10	8	8	10	10	10	9	8	6	10	9	6	10	9	9	9	6	9	9	7	9	10	8	10	10	10	9	9	7	7	11	8	8	10	8
O88207	O88207	7	7	7	Collagen alpha-1(V) chain	Col5a1	sp|O88207|CO5A1_MOUSE Collagen alpha-1(V) chain OS=Mus musculus OX=10090 GN=Col5a1 PE=1 SV=2	1	7	7	7	1	0	0	0	1	2	1	0	0	0	0	0	0	0	0	0	0	0	6	7	7	0	0	0	2	2	1	1	2	2	3	3	3	1	0	0	0	1
O88322;A0A286YCQ5	O88322;A0A286YCQ5	8;5	7;5	7;5	Nidogen-2	Nid2	sp|O88322|NID2_MOUSE Nidogen-2 OS=Mus musculus OX=10090 GN=Nid2 PE=1 SV=2;tr|A0A286YCQ5|A0A286YCQ5_MOUSE Nidogen-2 (Fragment) OS=Mus musculus OX=10090 GN=Nid2 PE=1 SV=1	2	8	7	7	3	0	0	0	3	5	1	2	1	0	0	0	0	0	0	2	2	0	4	3	4	3	1	2	1	3	1	1	0	1	4	4	4	2	0	0	0	2
O88342;A0A0J9YU05	O88342	9;3	9;3	9;3	WD repeat-containing protein 1	Wdr1	sp|O88342|WDR1_MOUSE WD repeat-containing protein 1 OS=Mus musculus OX=10090 GN=Wdr1 PE=1 SV=3	2	9	9	9	0	7	5	4	0	2	4	3	4	4	5	4	4	6	6	2	2	1	3	1	3	1	2	1	4	2	2	2	3	7	2	2	2	0	7	5	4	0
O88783	O88783	62	62	52	Coagulation factor V;Coagulation factor V heavy chain;Coagulation factor V light chain	F5	sp|O88783|FA5_MOUSE Coagulation factor V OS=Mus musculus OX=10090 GN=F5 PE=1 SV=1	1	62	62	52	37	57	41	56	40	42	48	54	49	50	48	39	43	49	30	40	41	39	35	23	47	46	39	42	34	34	28	36	42	45	45	46	44	37	57	41	56	40
Q3U3V1;O88947;D3Z521;D3Z215	Q3U3V1;O88947	13;13;5;5	13;13;5;5	13;13;5;5	Coagulation factor X;Factor X light chain;Factor X heavy chain;Activated factor Xa heavy chain	F10	tr|Q3U3V1|Q3U3V1_MOUSE Coagulation factor X OS=Mus musculus OX=10090 GN=F10 PE=1 SV=1;sp|O88947|FA10_MOUSE Coagulation factor X OS=Mus musculus OX=10090 GN=F10 PE=1 SV=1	4	13	13	13	9	5	3	5	7	10	8	10	6	5	8	6	6	4	1	11	12	12	5	5	10	8	3	8	10	9	5	12	11	12	10	8	9	9	5	3	5	7
O88968	O88968	2	2	2	Transcobalamin-2	Tcn2	sp|O88968|TCO2_MOUSE Transcobalamin-2 OS=Mus musculus OX=10090 GN=Tcn2 PE=1 SV=1	1	2	2	2	0	0	0	0	1	0	1	2	0	1	0	1	0	1	0	0	0	0	0	1	0	1	0	0	0	0	0	0	0	1	1	2	0	0	0	0	0	1
O89020	O89020	18	18	17	Afamin	Afm	sp|O89020|AFAM_MOUSE Afamin OS=Mus musculus OX=10090 GN=Afm PE=1 SV=2	1	18	18	17	7	8	6	10	9	11	6	11	13	10	10	15	12	11	10	6	8	3	7	14	15	3	1	7	8	8	7	3	6	9	6	3	6	7	8	6	10	9
O89053;G3UYK8;A0A0U1RPY8;D3YW57;G3UX53;D3YXM2	O89053;G3UYK8;A0A0U1RPY8	7;5;4;3;2;2	7;5;4;3;2;2	7;5;4;3;2;2	Coronin-1A;Coronin	Coro1a	sp|O89053|COR1A_MOUSE Coronin-1A OS=Mus musculus OX=10090 GN=Coro1a PE=1 SV=5;tr|G3UYK8|G3UYK8_MOUSE Coronin OS=Mus musculus OX=10090 GN=Coro1a PE=1 SV=1;tr|A0A0U1RPY8|A0A0U1RPY8_MOUSE Coronin (Fragment) OS=Mus musculus OX=10090 GN=Coro1a PE=1 SV=1	6	7	7	7	3	4	4	4	3	3	5	4	5	4	5	4	5	5	5	3	3	3	2	2	3	2	2	2	3	5	3	3	5	6	1	2	3	3	4	4	4	3
O89103	O89103	1	1	1	Complement component C1q receptor	Cd93	sp|O89103|C1QR1_MOUSE Complement component C1q receptor OS=Mus musculus OX=10090 GN=Cd93 PE=1 SV=1	1	1	1	1	0	0	0	0	0	0	0	0	0	0	0	0	0	0	0	0	0	0	0	0	0	0	0	0	0	0	0	0	0	1	0	0	0	0	0	0	0	0
P00920;A0A0A6YX78	P00920	5;1	5;1	5;1	Carbonic anhydrase 2	Ca2	sp|P00920|CAH2_MOUSE Carbonic anhydrase 2 OS=Mus musculus OX=10090 GN=Ca2 PE=1 SV=4	2	5	5	5	3	4	2	2	2	2	2	3	2	3	3	4	4	3	2	1	1	2	0	0	1	1	1	0	1	1	3	0	3	3	1	1	1	3	4	2	2	2
P01027;CON__Q2UVX4;H3BKW9;H3BL60	P01027	97;9;6;5	97;9;6;5	97;9;6;5	Complement C3;Complement C3 beta chain;C3-beta-c;Complement C3 alpha chain;C3a anaphylatoxin;Acylation stimulating protein;Complement C3b alpha chain;Complement C3c alpha chain fragment 1;Complement C3dg fragment;Complement C3g fragment;Complement C3d fragment;Complement C3f fragment;Complement C3c alpha chain fragment 2	C3	sp|P01027|CO3_MOUSE Complement C3 OS=Mus musculus OX=10090 GN=C3 PE=1 SV=3	4	97	97	97	73	85	79	83	68	73	75	86	76	87	84	88	77	76	71	81	74	68	73	85	79	66	70	65	68	73	73	63	66	65	80	86	78	73	85	79	83	68
P01029;CON__ENSEMBL:ENSBTAP00000007350;CON__P01030	P01029	37;2;2	37;2;2	37;2;2	Complement C4-B;Complement C4 beta chain;Complement C4 alpha chain;C4a anaphylatoxin;Complement C4 gamma chain	C4b	sp|P01029|CO4B_MOUSE Complement C4-B OS=Mus musculus OX=10090 GN=C4b PE=1 SV=3	3	37	37	37	17	25	21	30	15	17	18	29	18	22	21	24	18	13	10	25	22	16	18	16	23	13	16	13	16	19	12	13	18	19	26	25	27	17	25	21	30	15
P01592	P01592	8	8	8	Immunoglobulin J chain	Igj	sp|P01592|IGJ_MOUSE Immunoglobulin J chain OS=Mus musculus OX=10090 GN=Jchain PE=1 SV=4	1	8	8	8	6	5	5	5	7	7	5	6	6	5	5	4	5	5	5	6	6	7	5	6	5	6	7	6	6	7	6	6	6	6	5	6	5	6	5	5	5	7
P01631	P01631	3	1	1	Ig kappa chain V-II region 26-10		sp|P01631|KV2A7_MOUSE Ig kappa chain V-II region 26-10 OS=Mus musculus OX=10090 PE=1 SV=1	1	3	1	1	3	3	3	3	3	3	3	3	3	3	3	3	3	3	3	3	3	3	3	3	3	3	3	3	3	3	3	3	3	3	3	3	3	1	1	1	1	1
P01632;A0A0G2JDJ8;A0A075B5N1	P01632;A0A0G2JDJ8;A0A075B5N1	4;3;3	3;2;2	3;2;2	Ig kappa chain V-I region S107A	Igkv7-33	sp|P01632|KV1A1_MOUSE Ig kappa chain V-I region S107A OS=Mus musculus OX=10090 GN=Igkv7-33 PE=2 SV=1;tr|A0A0G2JDJ8|A0A0G2JDJ8_MOUSE Ig kappa chain V-I region S107A (Fragment) OS=Mus musculus OX=10090 GN=Igkv7-33 PE=1 SV=4;tr|A0A075B5N1|A0A075B5N1_MOUSE Ig	3	4	3	3	3	1	1	2	3	3	0	2	0	1	3	2	1	1	0	2	3	3	1	2	2	4	2	3	1	1	2	1	1	1	3	3	2	2	1	1	2	2
P01642	P01642	1	1	1	Ig kappa chain V-V region L7	Gm10881	sp|P01642|KV5A9_MOUSE Ig kappa chain V-V region L7 (Fragment) OS=Mus musculus OX=10090 GN=Gm10881 PE=1 SV=1	1	1	1	1	0	1	0	1	1	1	0	0	0	0	0	0	1	1	0	1	1	1	0	0	0	1	0	0	0	0	0	0	0	0	1	1	1	0	1	0	1	1
P01645;P01644;A0A140T8M1;P01647;P01646;P04946;P01648;A0A075B5L0;P01643	P01645;P01644;A0A140T8M1;P01647;P01646;P04946;P01648	4;4;3;3;3;2;2;1;1	4;4;3;3;3;2;2;1;1	4;4;3;3;3;2;2;1;1	Ig kappa chain V-V region HP 93G7;Ig kappa chain V-V region HP R16.7;Ig kappa chain V-V region HP 124E1;Ig kappa chain V-V region HP 123E6;Ig kappa chain V-V region NQ5-89.4;Ig kappa chain V-V region HP 91A3		sp|P01645|KV5AC_MOUSE Ig kappa chain V-V region HP 93G7 OS=Mus musculus OX=10090 PE=1 SV=1;sp|P01644|KV5AB_MOUSE Ig kappa chain V-V region HP R16.7 OS=Mus musculus OX=10090 PE=1 SV=1;tr|A0A140T8M1|A0A140T8M1_MOUSE Immunoglobulin kappa variable 10-96 (Fragm	9	4	4	4	4	4	4	2	4	4	4	4	4	3	4	4	3	4	4	4	4	4	4	4	4	3	4	4	4	3	3	4	4	4	3	3	4	4	4	4	2	4
P01660;A0A140T8M6	P01660;A0A140T8M6	2;1	1;1	1;1	Ig kappa chain V-III region PC 3741/TEPC 111		sp|P01660|KV3A8_MOUSE Ig kappa chain V-III region PC 3741/TEPC 111 OS=Mus musculus OX=10090 PE=1 SV=1;tr|A0A140T8M6|A0A140T8M6_MOUSE Immunoglobulin kappa chain variable 3-5 (Fragment) OS=Mus musculus OX=10090 GN=Igkv3-5 PE=4 SV=2	2	2	1	1	1	2	2	2	1	1	2	1	2	2	2	2	1	1	2	2	2	1	2	2	2	2	2	2	1	2	2	2	1	1	1	2	2	0	1	1	1	1
P01668;P01666;P01665;P01664;A0A140T8Q4;A0A140T8Q0	P01668;P01666;P01665;P01664;A0A140T8Q4;A0A140T8Q0	2;2;2;2;1;1	1;1;1;1;1;1	1;1;1;1;1;1	Ig kappa chain V-III region PC 7210;Ig kappa chain V-III region PC 7183;Ig kappa chain V-III region PC 7043;Ig kappa chain V-III region CBPC 101		sp|P01668|KV3AG_MOUSE Ig kappa chain V-III region PC 7210 OS=Mus musculus OX=10090 PE=1 SV=1;sp|P01666|KV3AE_MOUSE Ig kappa chain V-III region PC 7183 OS=Mus musculus OX=10090 PE=1 SV=1;sp|P01665|KV3AD_MOUSE Ig kappa chain V-III region PC 7043 OS=Mus muscu	6	2	1	1	1	1	1	1	1	1	1	1	1	1	2	2	1	1	1	1	1	1	1	2	2	1	1	1	2	2	1	2	1	1	1	1	1	0	0	0	0	1
P01679;P01678;P01677;P01676;P01675;A0A075B5L5;A0A0G2JGE7;A0A0B4J1I5;A0A0B4J1I8;P04944;P04941;P04940	P01679;P01678;P01677;P01676;P01675;A0A075B5L5;A0A0G2JGE7	3;3;3;3;3;2;2;1;1;1;1;1	3;3;3;3;3;2;2;1;1;1;1;1	3;3;3;3;3;2;2;1;1;1;1;1	Ig kappa chain V-VI region J539;Ig kappa chain V-VI region SAPC 10;Ig kappa chain V-VI region TEPC 601/TEPC 191;Ig kappa chain V-VI region XRPC 24;Ig kappa chain V-VI region XRPC 44	Igkv4-86	sp|P01679|KV6A5_MOUSE Ig kappa chain V-VI region J539 OS=Mus musculus OX=10090 PE=1 SV=1;sp|P01678|KV6A4_MOUSE Ig kappa chain V-VI region SAPC 10 OS=Mus musculus OX=10090 PE=1 SV=1;sp|P01677|KV6A3_MOUSE Ig kappa chain V-VI region TEPC 601/TEPC 191 OS=Mus m	12	3	3	3	1	2	1	1	1	1	0	1	0	1	1	1	0	0	1	2	2	2	1	0	1	2	2	2	0	0	0	0	1	1	3	2	2	1	2	1	1	1
P01725;P01724	P01725;P01724	2;1	2;1	2;1	Ig lambda-1 chain V region S178;Ig lambda-1 chain V regions MOPC 104E/RPC20/J558/S104		sp|P01725|LV1C_MOUSE Ig lambda-1 chain V region S178 OS=Mus musculus OX=10090 PE=1 SV=1;sp|P01724|LV1B_MOUSE Ig lambda-1 chain V regions MOPC 104E/RPC20/J558/S104 OS=Mus musculus OX=10090 PE=1 SV=1	2	2	2	2	2	1	1	1	2	2	1	2	2	1	1	1	1	1	1	2	2	2	1	0	1	2	2	2	1	1	1	1	1	1	2	1	2	2	1	1	1	2
P01747;P01746	P01747;P01746	2;2	1;1	1;1	Ig heavy chain V region 36-65;Ig heavy chain V region 93G7		sp|P01747|HVM03_MOUSE Ig heavy chain V region 36-65 OS=Mus musculus OX=10090 PE=1 SV=1;sp|P01746|HVM02_MOUSE Ig heavy chain V region 93G7 OS=Mus musculus OX=10090 PE=2 SV=1	2	2	1	1	1	1	2	1	1	1	1	1	1	1	2	0	2	1	2	1	0	0	0	1	0	1	0	0	0	0	0	0	0	0	2	1	2	1	1	1	1	1
P06328;P01754;P01753;A0A075B5Y1;A0A075B5X7;A0A075B5X0;A0A075B5W2;A0A0G2JGK2;A0A0G2JFS5;A0A0A6YXE0;A0A0A6YXC3;A0A075B5X3;A0A075B5W3;A0A075B5T7;P01750;P01748	P06328;P01754;P01753;A0A075B5Y1;A0A075B5X7;A0A075B5X0;A0A075B5W2;A0A0G2JGK2;A0A0G2JFS5;A0A0A6YXE0;A0A0A6YXC3;A0A075B5X3;A0A075B5W3;A0A075B5T7;P01750;P01748	2;2;2;1;1;1;1;1;1;1;1;1;1;1;1;1	1;1;1;1;1;1;1;1;1;1;1;1;1;1;1;1	1;1;1;1;1;1;1;1;1;1;1;1;1;1;1;1	Ig heavy chain V region VH558 B4;Ig heavy chain V region 1-62-3;Ig heavy chain V region 186-1;Ig heavy chain V region 102;Ig heavy chain V region 23	Ighv1-62-3;Ighv1-74;Ighv1-69;Ighv1-59;Ighv1-52;Ighv1-64;Ighv1-53;Ighv1-7	sp|P06328|HVM49_MOUSE Ig heavy chain V region 1-72 OS=Mus musculus OX=10090 GN=Ighv1-72 PE=1 SV=2;sp|P01754|HVM10_MOUSE Ig heavy chain V region 1-62-3 OS=Mus musculus OX=10090 GN=Ighv1-62-3 PE=4 SV=2;sp|P01753|HVM09_MOUSE Ig heavy chain V region 186-1 OS=M	16	2	1	1	1	1	2	2	1	1	1	2	1	1	1	1	1	2	2	2	2	2	0	0	1	1	2	2	0	1	0	0	1	2	2	1	1	0	0	1	1	0
P01757;P01756	P01757;P01756	3;3	1;1	1;1	Ig heavy chain V region J558;Ig heavy chain V region MOPC 104E		sp|P01757|HVM13_MOUSE Ig heavy chain V region J558 OS=Mus musculus OX=10090 PE=1 SV=1;sp|P01756|HVM12_MOUSE Ig heavy chain V region MOPC 104E OS=Mus musculus OX=10090 PE=1 SV=1	2	3	1	1	2	2	1	2	2	1	1	2	2	2	1	2	2	2	2	3	3	3	2	2	1	2	3	2	2	2	2	1	2	2	1	1	1	0	0	0	0	0
P01790;P01794;P01791;P01788;P01787;P01789;P01793;P01792	P01790;P01794;P01791;P01788;P01787;P01789;P01793;P01792	4;4;4;4;4;3;3;3	1;1;1;1;1;1;1;1	0;0;0;0;0;0;0;0	Ig heavy chain V region M511;Ig heavy chain V region HPCG14;Ig heavy chain V region HPCM6;Ig heavy chain V region H8;Ig heavy chain V regions TEPC 15/S107/HPCM1/HPCM2/HPCM3;Ig heavy chain V region M603;Ig heavy chain V region HPCG13;Ig heavy chain V region HPCG8		sp|P01790|HVM21_MOUSE Ig heavy chain V region M511 OS=Mus musculus OX=10090 PE=1 SV=1;sp|P01794|HVM25_MOUSE Ig heavy chain V region HPCG14 OS=Mus musculus OX=10090 PE=1 SV=1;sp|P01791|HVM22_MOUSE Ig heavy chain V region HPCM6 OS=Mus musculus OX=10090 PE=1	8	4	1	0	4	4	3	3	4	4	2	2	2	2	3	2	3	3	2	4	4	4	2	2	2	4	4	4	3	2	4	3	3	3	4	4	4	1	1	1	1	1
P01806;P01808;P01807;P01810;P01809;A0A075B5P7;A0A0A6YVX8;P01811	P01806;P01808;P01807;P01810	6;6;6;3;2;1;1;1	3;3;3;1;0;0;0;1	2;2;2;1;0;0;0;1	Ig heavy chain V region 441;Ig heavy chain V region T601;Ig heavy chain V region X44;Ig heavy chain V region J539		sp|P01806|HVM36_MOUSE Ig heavy chain V region 441 OS=Mus musculus OX=10090 PE=4 SV=1;sp|P01808|HVM38_MOUSE Ig heavy chain V region T601 OS=Mus musculus OX=10090 PE=1 SV=1;sp|P01807|HVM37_MOUSE Ig heavy chain V region X44 OS=Mus musculus OX=10090 PE=1 SV=1;	8	6	3	2	1	6	4	4	4	4	1	6	2	4	3	2	1	1	2	4	5	6	1	1	2	4	4	4	1	1	1	1	3	1	4	4	6	1	3	3	2	2
P01812	P01812	5	1	1	Ig heavy chain V region MOPC 173		sp|P01812|HVM42_MOUSE Ig heavy chain V region MOPC 173 OS=Mus musculus OX=10090 PE=1 SV=1	1	5	1	1	0	4	2	3	3	3	0	4	1	2	2	1	1	0	2	2	3	4	0	0	1	3	2	3	0	0	0	0	1	1	2	3	4	0	0	0	0	0
P01837;A0A5H1ZRK8	P01837;A0A5H1ZRK8	8;6	8;6	8;6	Ig kappa chain C region		sp|P01837|IGKC_MOUSE Immunoglobulin kappa constant OS=Mus musculus OX=10090 GN=Igkc PE=1 SV=2;tr|A0A5H1ZRK8|A0A5H1ZRK8_MOUSE Immunoglobulin kappa constant (Fragment) OS=Mus musculus OX=10090 GN=Igkc PE=1 SV=1	2	8	8	8	7	7	7	6	7	7	7	7	7	7	7	7	8	8	8	7	7	7	6	7	7	7	8	6	7	7	7	7	7	6	7	7	7	7	7	7	6	7
Q99JC1;P01844	Q99JC1;P01844	4;4	4;4	2;2	Ig lambda-2 chain C region	Iglc2	tr|Q99JC1|Q99JC1_MOUSE Ig lambda-2 chain C region (Fragment) OS=Mus musculus OX=10090 GN=Iglc2 PE=1 SV=1;sp|P01844|LAC2_MOUSE Ig lambda-2 chain C region OS=Mus musculus OX=10090 GN=Iglc2 PE=1 SV=1	2	4	4	2	3	3	2	2	3	4	3	4	3	2	2	3	1	2	2	1	2	2	2	0	1	3	3	3	2	2	0	1	3	1	2	4	3	3	3	2	2	3
P01865;P01863;P84751	P01865;P01863	10;10;2	9;9;2	9;9;2	Ig gamma-2A chain C region, membrane-bound form;Ig gamma-2A chain C region, A allele	Igh-1a;Ighg	sp|P01865|GCAM_MOUSE Ig gamma-2A chain C region, membrane-bound form OS=Mus musculus OX=10090 GN=Igh-1a PE=1 SV=3;sp|P01863|GCAA_MOUSE Ig gamma-2A chain C region, A allele OS=Mus musculus OX=10090 GN=Ighg PE=1 SV=1	3	10	9	9	9	9	9	9	9	8	9	9	9	7	8	9	9	8	8	7	8	6	7	7	8	10	9	9	6	8	8	8	9	9	9	8	8	8	8	8	8	8
P01867	P01867	10	1	1	Ig gamma-2B chain C region	Igh-3	sp|P01867|IGG2B_MOUSE Immunoglobulin heavy constant gamma 2B OS=Mus musculus OX=10090 GN=Ighg2b PE=1 SV=3	1	10	1	1	8	10	10	10	8	7	8	10	7	10	10	10	9	8	8	8	8	8	8	7	7	7	8	8	8	9	7	9	8	9	9	10	9	0	1	1	1	1
P01868;P01869	P01868;P01869	8;8	1;1	1;1	Ig gamma-1 chain C region secreted form;Ig gamma-1 chain C region, membrane-bound form	Ighg1	sp|P01868|IGHG1_MOUSE Ig gamma-1 chain C region secreted form OS=Mus musculus OX=10090 GN=Ighg1 PE=1 SV=1;sp|P01869|IGH1M_MOUSE Ig gamma-1 chain C region, membrane-bound form OS=Mus musculus OX=10090 GN=Ighg1 PE=1 SV=2	2	8	1	1	5	6	6	6	4	5	5	7	5	5	7	6	4	5	4	5	4	5	5	8	5	4	5	4	5	6	6	5	6	4	5	5	3	1	0	0	0	0
P01887	P01887	5	5	5	Beta-2-microglobulin	B2m	sp|P01887|B2MG_MOUSE Beta-2-microglobulin OS=Mus musculus OX=10090 GN=B2m PE=1 SV=2	1	5	5	5	4	4	4	4	4	5	4	5	5	4	5	4	4	3	4	4	4	4	3	3	4	4	4	4	4	4	4	4	4	4	3	4	3	4	4	4	4	4
P01897;Q0WXH6	P01897	9;2	2;0	0;0	H-2 class I histocompatibility antigen, L-D alpha chain	H2-L	sp|P01897|HA1L_MOUSE H-2 class I histocompatibility antigen, L-D alpha chain OS=Mus musculus OX=10090 GN=H2-L PE=1 SV=2	2	9	2	0	7	8	9	8	7	7	9	8	8	7	8	7	8	7	6	8	7	7	8	6	8	7	5	7	8	7	8	8	7	8	7	6	7	1	1	2	1	1
P01898;V9GXI4;V9GXR0	P01898	18;2;2	18;2;2	9;0;0	H-2 class I histocompatibility antigen, Q10 alpha chain	H2-Q10	sp|P01898|HA10_MOUSE H-2 class I histocompatibility antigen, Q10 alpha chain OS=Mus musculus OX=10090 GN=H2-Q10 PE=1 SV=3	3	18	18	9	17	17	18	18	18	17	16	18	18	17	18	18	16	17	16	17	17	17	18	16	17	18	14	18	18	15	18	16	18	18	15	15	16	17	17	18	18	18
P04224;P01904	P04224;P01904	1;1	1;1	1;1	H-2 class II histocompatibility antigen, E-K alpha chain;H-2 class II histocompatibility antigen, E-D alpha chain	H2-Ea	sp|P04224|HA22_MOUSE H-2 class II histocompatibility antigen, E-K alpha chain OS=Mus musculus OX=10090 PE=1 SV=1;sp|P01904|HA21_MOUSE H-2 class II histocompatibility antigen, E-D alpha chain OS=Mus musculus OX=10090 GN=H2-Ea PE=1 SV=2	2	1	1	1	0	0	0	1	0	0	0	0	0	0	0	0	1	1	0	0	0	0	0	0	0	0	0	0	0	1	1	0	0	0	0	0	0	0	0	0	1	0
P02088	P02088	15	4	2	Hemoglobin subunit beta-1	Hbb-b1	sp|P02088|HBB1_MOUSE Hemoglobin subunit beta-1 OS=Mus musculus OX=10090 GN=Hbb-b1 PE=1 SV=2	1	15	4	2	15	15	15	15	15	14	13	12	14	15	15	15	14	15	14	15	15	15	13	13	14	13	14	12	15	15	14	14	15	14	12	12	13	4	4	4	4	4
P02089	P02089	15	7	7	Hemoglobin subunit beta-2	Hbb-b2	sp|P02089|HBB2_MOUSE Hemoglobin subunit beta-2 OS=Mus musculus OX=10090 GN=Hbb-b2 PE=1 SV=2	1	15	7	7	14	15	14	15	13	14	13	12	13	15	15	15	14	15	14	15	15	15	13	12	12	12	14	11	15	15	13	14	15	15	13	12	13	6	7	6	7	5
P03953	P03953	12	12	12	Complement factor D	Cfd	sp|P03953|CFAD_MOUSE Complement factor D OS=Mus musculus OX=10090 GN=Cfd PE=1 SV=1	1	12	12	12	5	3	1	3	3	5	4	5	4	5	6	6	6	5	4	3	2	2	11	12	11	3	2	4	11	12	9	12	8	11	3	4	3	5	3	1	3	3
P04104	P04104	17	8	8	Keratin, type II cytoskeletal 1	Krt1	sp|P04104|K2C1_MOUSE Keratin, type II cytoskeletal 1 OS=Mus musculus OX=10090 GN=Krt1 PE=1 SV=4	1	17	8	8	5	13	6	13	9	5	14	8	7	8	10	9	8	6	12	6	5	5	6	6	6	4	8	5	15	7	7	8	12	6	5	7	5	0	5	0	6	4
P04117	P04117	2	2	2	Fatty acid-binding protein, adipocyte	Fabp4	sp|P04117|FABP4_MOUSE Fatty acid-binding protein, adipocyte OS=Mus musculus OX=10090 GN=Fabp4 PE=1 SV=3	1	2	2	2	0	1	1	1	0	0	1	1	1	1	1	1	1	1	1	0	0	0	1	1	1	1	1	0	0	1	2	1	1	1	0	0	0	0	1	1	1	0
P04202	P04202	7	7	7	Transforming growth factor beta-1;Latency-associated peptide	Tgfb1	sp|P04202|TGFB1_MOUSE Transforming growth factor beta-1 proprotein OS=Mus musculus OX=10090 GN=Tgfb1 PE=1 SV=1	1	7	7	7	5	2	1	2	3	5	5	6	5	1	3	0	3	2	3	2	3	3	3	1	2	5	3	5	3	4	2	2	3	3	4	3	4	5	2	1	2	3
P04919	P04919	36	36	36	Band 3 anion transport protein	Slc4a1	sp|P04919|B3AT_MOUSE Band 3 anion transport protein OS=Mus musculus OX=10090 GN=Slc4a1 PE=1 SV=1	1	36	36	36	26	31	28	29	27	24	26	27	28	30	33	30	28	33	29	20	21	24	22	20	26	22	26	23	24	24	23	26	26	27	20	24	22	26	31	28	29	27
P05213;A0A2R8VHF3	P05213;A0A2R8VHF3	18;9	18;9	0;0	Tubulin alpha-1B chain	Tuba1b	sp|P05213|TBA1B_MOUSE Tubulin alpha-1B chain OS=Mus musculus OX=10090 GN=Tuba1b PE=1 SV=2;tr|A0A2R8VHF3|A0A2R8VHF3_MOUSE Tubulin alpha chain (Fragment) OS=Mus musculus OX=10090 GN=Gm49450 PE=3 SV=1	2	18	18	0	16	13	11	13	16	15	13	13	16	12	14	11	14	13	9	12	12	11	4	6	10	15	11	16	11	14	10	9	13	13	9	7	9	16	13	11	13	16
P05366	P05366	2	2	2	Serum amyloid A-1 protein	Saa1	sp|P05366|SAA1_MOUSE Serum amyloid A-1 protein OS=Mus musculus OX=10090 GN=Saa1 PE=1 SV=2	1	2	2	2	1	1	1	2	0	0	0	1	1	1	1	0	0	1	1	1	0	1	1	1	1	1	1	0	0	0	0	0	0	1	1	0	1	1	1	1	2	0
P06330	P06330	4	4	0	Ig heavy chain V region AC38 205.12		sp|P06330|HVM51_MOUSE Ig heavy chain V region AC38 205.12 OS=Mus musculus OX=10090 PE=1 SV=1	1	4	4	0	4	4	3	4	4	3	1	4	3	3	2	4	3	4	3	4	4	4	2	2	2	3	4	3	2	2	2	1	3	4	3	3	2	4	4	3	4	4
P06684;A0A0J9YUU3	P06684	7;1	7;1	7;1	Complement C5;Complement C5 beta chain;Complement C5 alpha chain;C5a anaphylatoxin;Complement C5 alpha chain	C5	sp|P06684|CO5_MOUSE Complement C5 OS=Mus musculus OX=10090 GN=C5 PE=1 SV=2	2	7	7	7	2	2	3	4	1	2	1	3	2	4	3	6	2	2	0	4	2	2	0	4	0	1	2	1	0	0	0	1	3	4	3	6	4	2	2	3	4	1
P06728	P06728	31	31	30	Apolipoprotein A-IV	Apoa4	sp|P06728|APOA4_MOUSE Apolipoprotein A-IV OS=Mus musculus OX=10090 GN=Apoa4 PE=1 SV=3	1	31	31	30	25	29	27	28	27	27	28	29	29	30	28	27	27	27	28	26	27	27	28	27	27	26	26	27	24	27	27	27	27	26	30	27	28	25	29	27	28	27
S4R1M0;P06800	S4R1M0;P06800	1;1	1;1	1;1	Protein-tyrosine-phosphatase;Receptor-type tyrosine-protein phosphatase C	Ptprc	tr|S4R1M0|S4R1M0_MOUSE Protein-tyrosine-phosphatase OS=Mus musculus OX=10090 GN=Ptprc PE=1 SV=1;sp|P06800|PTPRC_MOUSE Receptor-type tyrosine-protein phosphatase C OS=Mus musculus OX=10090 GN=Ptprc PE=1 SV=4	2	1	1	1	0	0	0	0	0	0	0	0	1	0	0	0	0	1	1	0	0	0	0	0	0	0	0	0	0	0	0	1	0	0	0	0	0	0	0	0	0	0
P07141;F6RNW8;D3YTW1;D3Z090	P07141;F6RNW8	13;8;3;3	13;8;3;3	13;8;3;3	Macrophage colony-stimulating factor 1;Processed macrophage colony-stimulating factor 1	Csf1	sp|P07141|CSF1_MOUSE Macrophage colony-stimulating factor 1 OS=Mus musculus OX=10090 GN=Csf1 PE=1 SV=2;tr|F6RNW8|F6RNW8_MOUSE Macrophage colony-stimulating factor 1 (Fragment) OS=Mus musculus OX=10090 GN=Csf1 PE=1 SV=8	4	13	13	13	8	0	1	0	9	9	6	8	5	0	1	1	2	1	1	5	9	6	12	7	13	5	4	6	7	7	6	4	5	4	10	7	8	8	0	1	0	9
P07309	P07309	8	8	8	Transthyretin	Ttr	sp|P07309|TTHY_MOUSE Transthyretin OS=Mus musculus OX=10090 GN=Ttr PE=1 SV=1	1	8	8	8	6	6	7	6	7	7	6	6	7	7	7	8	6	7	7	6	6	6	7	7	6	6	6	6	7	7	6	6	6	6	7	7	7	6	6	7	6	7
P07356;B0V2N8;B0V2N7;B0V2N5	P07356;B0V2N8;B0V2N7	8;7;7;3	8;7;7;3	8;7;7;3	Annexin A2;Annexin	Anxa2	sp|P07356|ANXA2_MOUSE Annexin A2 OS=Mus musculus OX=10090 GN=Anxa2 PE=1 SV=2;tr|B0V2N8|B0V2N8_MOUSE Annexin (Fragment) OS=Mus musculus OX=10090 GN=Anxa2 PE=1 SV=1;tr|B0V2N7|B0V2N7_MOUSE Annexin (Fragment) OS=Mus musculus OX=10090 GN=Anxa2 PE=1 SV=1	4	8	8	8	2	6	5	6	3	4	7	6	6	5	5	3	5	5	5	1	1	1	5	2	5	2	2	0	6	4	5	7	6	4	4	3	5	2	6	5	6	3
P07724	P07724	83	83	77	Serum albumin	Alb	sp|P07724|ALBU_MOUSE Albumin OS=Mus musculus OX=10090 GN=Alb PE=1 SV=3	1	83	83	77	51	58	54	61	56	50	51	53	56	58	65	76	61	57	73	57	56	53	54	65	58	51	49	50	54	61	59	59	55	60	54	50	55	51	58	54	61	56
193523;193524;193525;193526;193527;193528;193529;193530;193531;193532;193533;193534;193535;193536;193537;193538;193539;193540;193541;193542;193543;193544;193545;193546;193547;193548;193549;193550;193551;193552;193553;193554;193555;193556;193557;193558;193559;193560;193561;193562;195345;195346;195347;195348;195349;195350;195351;195352;195353;195354;195355;195356;195357;195358;195359;195360;195361;…	93;94;95;96;97;98;99;100;101;102;103;104;105;106;107;108;109;110;111;112;113;114;115;116;117;118;119;120;121;122;123;124;125;126;127;128;129;130;131;132;133;134;135;136;137;138;139;140;141;142;143;144;145;146;147;148;149;150;151;152;153;154;155;156;157;158;159;160;161;162;163;164;165;166;167;168;169;170;171;172;173;174;175;176;177;178;179;180;181;182;183;184;185;186;187;188;189;190;191;192;193;19…
117977;117978;117979;117980;117981;117982;117983;117984;117985;117986;117987;117988;117989;117990;117991;117992;117993;117994;117995;117996;117997;117998;117999;118000;118001;118002;118003;118004;118005;118006;118007;118008;118009;118010;118011;118012;118013;118014;118015;118016;118017;118018;124962;124963;124964;124965;124966;124967;124968;124969;124970;124971;124972;124973;124974;124975;124976;…	101;2371;2438;2762;3808;6187;6202;7110;7302;9474;9735;11151;11805;11813;11926;11944;14246;14247;14262;16469;16695;23461;23993;24970;24978;25505;25550;27211;29085;31195;31467;32663;37219;45935;45967;54433;54784;65538;67920;68834;69306;69796;69845;69960;74174;74178;78371;79759;79878;81305;81402;83691;90211;90282;92977;97506;97559;100206;101004;103500;103524;104929;104937;105409;105480;111410;111448…	148;303;304;305;306;307;308;309;310;311;312;612;613;614	305;306;307;308;309	36;85;103;107;123;184;186;249;266;291;292;415;577;598	147;159;288;322;572
P07759;A0A0R4J0I1	P07759;A0A0R4J0I1	25;16	25;16	17;9	Serine protease inhibitor A3K	Serpina3k	sp|P07759|SPA3K_MOUSE Serine protease inhibitor A3K OS=Mus musculus OX=10090 GN=Serpina3k PE=1 SV=2;tr|A0A0R4J0I1|A0A0R4J0I1_MOUSE Serine protease inhibitor A3K OS=Mus musculus OX=10090 GN=Serpina3k PE=1 SV=1	2	25	25	17	22	22	21	23	21	22	21	22	22	22	21	23	20	21	24	22	22	20	20	21	21	20	18	21	21	21	22	20	20	23	23	23	20	22	22	21	23	21
P07901;B7ZC50;A2A6A2;B7ZC49	P07901	7;3;2;2	2;1;1;1	2;1;1;1	Heat shock protein HSP 90-alpha	Hsp90aa1	sp|P07901|HS90A_MOUSE Heat shock protein HSP 90-alpha OS=Mus musculus OX=10090 GN=Hsp90aa1 PE=1 SV=4	4	7	2	2	0	4	3	4	0	0	2	2	4	1	4	1	4	2	3	3	0	0	2	4	2	0	2	0	4	3	2	4	4	5	0	1	1	0	2	2	1	0
P08032;REV__E0CYM1;A3KGU5;A3KGU7;E9Q447;A3KGU9;P16546	P08032	125;1;1;1;1;1;1	125;1;1;1;1;1;1	124;0;1;1;1;1;1	Spectrin alpha chain, erythrocytic 1	Spta1	sp|P08032|SPTA1_MOUSE Spectrin alpha chain, erythrocytic 1 OS=Mus musculus OX=10090 GN=Spta1 PE=1 SV=3	7	125	125	124	61	115	113	103	69	67	107	82	107	101	105	110	110	114	113	39	64	54	71	40	72	42	79	42	74	67	61	85	95	83	40	51	32	61	115	113	103	69
P08113;F7C312	P08113;F7C312	10;5	10;5	10;5	Endoplasmin	Hsp90b1	sp|P08113|ENPL_MOUSE Endoplasmin OS=Mus musculus OX=10090 GN=Hsp90b1 PE=1 SV=2;tr|F7C312|F7C312_MOUSE Endoplasmin (Fragment) OS=Mus musculus OX=10090 GN=Hsp90b1 PE=1 SV=1	2	10	10	10	1	2	3	2	0	3	1	2	2	3	2	3	4	3	2	0	1	0	7	3	7	1	0	1	8	8	6	8	8	8	1	2	3	1	2	3	2	0
P08121;A0A087WPJ5	P08121;A0A087WPJ5	3;2	3;2	2;2	Collagen alpha-1(III) chain	Col3a1	sp|P08121|CO3A1_MOUSE Collagen alpha-1(III) chain OS=Mus musculus OX=10090 GN=Col3a1 PE=1 SV=4;tr|A0A087WPJ5|A0A087WPJ5_MOUSE Collagen alpha-1(III) chain (Fragment) OS=Mus musculus OX=10090 GN=Col3a1 PE=1 SV=1	2	3	3	2	0	2	0	1	0	0	0	0	0	0	1	0	0	0	0	0	0	0	0	0	0	0	0	0	0	0	0	1	0	0	0	1	0	0	2	0	1	0
P08226;A0A1B0GX15;G3UWN5;G3UZM8	P08226;A0A1B0GX15;G3UWN5	29;16;16;9	29;16;16;9	29;16;16;9	Apolipoprotein E	Apoe	sp|P08226|APOE_MOUSE Apolipoprotein E OS=Mus musculus OX=10090 GN=Apoe PE=1 SV=2;tr|A0A1B0GX15|A0A1B0GX15_MOUSE Apolipoprotein E (Fragment) OS=Mus musculus OX=10090 GN=Apoe PE=1 SV=1;tr|G3UWN5|G3UWN5_MOUSE Apolipoprotein E (Fragment) OS=Mus musculus OX=100	4	29	29	29	23	21	23	22	22	22	21	20	21	22	22	24	22	23	27	20	21	22	22	21	21	22	23	20	22	23	22	23	22	20	21	21	21	23	21	23	22	22
P08228	P08228	2	2	2	Superoxide dismutase [Cu-Zn]	Sod1	sp|P08228|SODC_MOUSE Superoxide dismutase [Cu-Zn] OS=Mus musculus OX=10090 GN=Sod1 PE=1 SV=2	1	2	2	2	1	1	1	1	1	1	0	0	0	1	0	1	0	0	2	1	0	1	1	0	1	1	1	0	1	0	0	1	0	1	1	0	0	1	1	1	1	1
P08607;E9PUZ8;F6QLW4	P08607;E9PUZ8	9;5;4	9;5;4	9;5;4	C4b-binding protein	C4bpa;C4bp	sp|P08607|C4BPA_MOUSE C4b-binding protein OS=Mus musculus OX=10090 GN=C4bpa PE=1 SV=3;tr|E9PUZ8|E9PUZ8_MOUSE Complement component 4-binding protein (Fragment) OS=Mus musculus OX=10090 GN=C4bp PE=1 SV=1	3	9	9	9	3	6	3	5	5	3	7	7	4	4	5	8	4	3	3	6	3	3	0	4	6	6	1	5	5	3	1	2	3	3	5	6	5	3	6	3	5	5
P08752;A0A0A6YWA9;B2RSH2;Q9DC51;P20612;Q3V3I2;P50149;A2AE32;A2AE31;Q8BHK8;F6QPU5;Q66L47;A2A610;Z4YKV1;Q8C040;P63094;Q8CGK7;P18872;Q6R0H7	P08752;A0A0A6YWA9	10;6;4;3;2;2;2;2;1;1;1;1;1;1;1;1;1;1;1	10;6;4;3;2;2;2;2;1;1;1;1;1;1;1;1;1;1;1	10;6;4;3;2;2;2;2;1;1;1;1;1;1;1;1;1;1;1	Guanine nucleotide-binding protein G(i) subunit alpha-2	Gnai2	sp|P08752|GNAI2_MOUSE Guanine nucleotide-binding protein G(i) subunit alpha-2 OS=Mus musculus OX=10090 GN=Gnai2 PE=1 SV=5;tr|A0A0A6YWA9|A0A0A6YWA9_MOUSE Guanine nucleotide-binding protein G(i) subunit alpha-2 (Fragment) OS=Mus musculus OX=10090 GN=Gnai2 PE	19	10	10	10	6	6	8	7	7	5	6	6	8	6	8	5	9	9	8	3	6	7	6	6	7	6	4	6	7	6	7	7	7	8	4	5	5	6	6	8	7	7
S4R2M7;P09411;P09041	S4R2M7;P09411;P09041	1;1;1	1;1;1	1;1;1	Phosphoglycerate kinase;Phosphoglycerate kinase 1;Phosphoglycerate kinase 2	Pgk1;Pgk2	tr|S4R2M7|S4R2M7_MOUSE Phosphoglycerate kinase OS=Mus musculus OX=10090 GN=Pgk1 PE=1 SV=1;sp|P09411|PGK1_MOUSE Phosphoglycerate kinase 1 OS=Mus musculus OX=10090 GN=Pgk1 PE=1 SV=4;sp|P09041|PGK2_MOUSE Phosphoglycerate kinase 2 OS=Mus musculus OX=10090 GN=P	3	1	1	1	0	0	0	0	0	0	0	0	0	0	0	0	0	1	0	0	0	0	0	0	0	0	0	0	0	0	0	0	0	0	0	0	0	0	0	0	0	0
P09055	P09055	13	13	13	Integrin beta-1	Itgb1	sp|P09055|ITB1_MOUSE Integrin beta-1 OS=Mus musculus OX=10090 GN=Itgb1 PE=1 SV=1	1	13	13	13	8	9	10	9	7	8	13	13	13	8	11	8	11	11	7	5	10	8	10	8	8	9	9	9	11	12	11	10	11	10	8	8	8	8	9	10	9	7
P09103;E9Q8G8	P09103	3;1	3;1	3;1	Protein disulfide-isomerase	P4hb	sp|P09103|PDIA1_MOUSE Protein disulfide-isomerase OS=Mus musculus OX=10090 GN=P4hb PE=1 SV=2	2	3	3	3	0	1	0	1	0	0	0	1	1	0	0	0	0	1	0	0	0	0	0	0	0	0	0	0	0	0	0	0	0	2	0	0	0	0	1	0	1	0
P09581	P09581	2	2	2	Macrophage colony-stimulating factor 1 receptor	Csf1r	sp|P09581|CSF1R_MOUSE Macrophage colony-stimulating factor 1 receptor OS=Mus musculus OX=10090 GN=Csf1r PE=1 SV=3	1	2	2	2	1	0	0	0	1	1	0	1	1	0	0	1	0	0	0	1	1	1	1	1	2	0	0	0	0	1	0	0	0	0	1	1	1	1	0	0	0	1
P09813	P09813	7	7	7	Apolipoprotein A-II;Proapolipoprotein A-II	Apoa2	sp|P09813|APOA2_MOUSE Apolipoprotein A-II OS=Mus musculus OX=10090 GN=Apoa2 PE=1 SV=2	1	7	7	7	3	4	5	5	5	4	3	3	4	4	5	5	6	4	6	4	4	5	4	5	5	3	4	3	4	5	4	5	5	5	4	4	4	3	4	5	5	5
S4R191;S4R1P3;S4R2T3;P0C8K7	S4R191;S4R1P3;S4R2T3;P0C8K7	1;1;1;1	1;1;1;1	1;1;1;1	Small integral membrane protein 1	Smim1	tr|S4R191|S4R191_MOUSE Small integral membrane protein 1 (Fragment) OS=Mus musculus OX=10090 GN=Smim1 PE=1 SV=8;tr|S4R1P3|S4R1P3_MOUSE Small integral membrane protein 1 (Fragment) OS=Mus musculus OX=10090 GN=Smim1 PE=1 SV=1;tr|S4R2T3|S4R2T3_MOUSE Small int	4	1	1	1	0	1	1	1	0	0	1	1	1	0	1	1	1	1	1	0	0	0	0	0	0	0	0	0	1	0	0	0	1	0	0	0	0	0	1	1	1	0
P0DP28;P0DP27;P0DP26;A0A3Q4EHJ0;Q9D6P8;A0A1Y7VK66;G3UX57;P20801	P0DP28;P0DP27;P0DP26;A0A3Q4EHJ0	7;7;7;4;3;2;1;1	7;7;7;4;3;2;1;1	7;7;7;4;3;2;1;1			sp|P0DP28|CALM3_MOUSE Calmodulin-3 OS=Mus musculus OX=10090 GN=Calm3 PE=1 SV=1;sp|P0DP27|CALM2_MOUSE Calmodulin-2 OS=Mus musculus OX=10090 GN=Calm2 PE=1 SV=1;sp|P0DP26|CALM1_MOUSE Calmodulin-1 OS=Mus musculus OX=10090 GN=Calm1 PE=1 SV=1;tr|A0A3Q4EHJ0|A0A3Q	8	7	7	7	4	5	6	4	6	5	6	7	7	5	5	5	5	6	5	1	5	6	4	4	4	7	5	5	7	6	4	6	6	7	1	0	1	4	5	6	4	6
P10126;D3Z3I8;D3YZ68;P62631	P10126;D3Z3I8;D3YZ68;P62631	11;6;6;6	11;6;6;6	11;6;6;6	Elongation factor 1-alpha 1;Elongation factor 1-alpha 2	Eef1a1;Eef1a2	sp|P10126|EF1A1_MOUSE Elongation factor 1-alpha 1 OS=Mus musculus OX=10090 GN=Eef1a1 PE=1 SV=3;tr|D3Z3I8|D3Z3I8_MOUSE Elongation factor 1-alpha 1 (Fragment) OS=Mus musculus OX=10090 GN=Eef1a1 PE=1 SV=1;tr|D3YZ68|D3YZ68_MOUSE Elongation factor 1-alpha 1 (Fr	4	11	11	11	7	9	11	8	5	6	9	8	10	7	10	10	8	10	9	5	8	7	5	7	8	7	4	7	9	8	8	7	9	9	3	5	6	7	9	11	8	5
P10404	P10404	3	3	2	MLV-related proviral Env polyprotein;Surface protein;Transmembrane protein		sp|P10404|ENV1_MOUSE MLV-related proviral Env polyprotein OS=Mus musculus OX=10090 PE=1 SV=3	1	3	3	2	0	0	0	0	1	0	0	2	1	0	0	0	0	0	1	1	0	0	0	0	0	1	0	0	0	0	0	0	0	0	0	0	0	0	0	0	0	1
P10493	P10493	24	24	23	Nidogen-1	Nid1	sp|P10493|NID1_MOUSE Nidogen-1 OS=Mus musculus OX=10090 GN=Nid1 PE=1 SV=2	1	24	24	23	8	0	0	0	13	12	9	12	5	0	0	0	2	0	0	2	11	2	19	18	23	11	2	10	10	16	9	12	13	14	11	14	10	8	0	0	0	13
P10518	P10518	2	2	2	Delta-aminolevulinic acid dehydratase	Alad	sp|P10518|HEM2_MOUSE Delta-aminolevulinic acid dehydratase OS=Mus musculus OX=10090 GN=Alad PE=1 SV=1	1	2	2	2	0	2	1	1	0	0	1	0	2	0	1	1	2	2	2	0	0	0	0	0	0	1	0	0	0	0	0	0	0	0	0	0	0	0	2	1	1	0
P10639	P10639	1	1	1	Thioredoxin	Txn	sp|P10639|THIO_MOUSE Thioredoxin OS=Mus musculus OX=10090 GN=Txn PE=1 SV=3	1	1	1	1	1	0	1	0	1	0	1	1	1	0	0	0	0	1	1	0	0	0	1	0	0	0	1	1	1	1	1	0	1	0	1	1	1	1	0	1	0	1
P10852;A0A0U1RPG5;A0A0U1RP32;A0A0U1RP98;A0A0U1RPK4	P10852;A0A0U1RPG5;A0A0U1RP32;A0A0U1RP98;A0A0U1RPK4	2;1;1;1;1	2;1;1;1;1	2;1;1;1;1	4F2 cell-surface antigen heavy chain	Slc3a2	sp|P10852|4F2_MOUSE 4F2 cell-surface antigen heavy chain OS=Mus musculus OX=10090 GN=Slc3a2 PE=1 SV=1;tr|A0A0U1RPG5|A0A0U1RPG5_MOUSE 4F2 cell-surface antigen heavy chain (Fragment) OS=Mus musculus OX=10090 GN=Slc3a2 PE=1 SV=1;tr|A0A0U1RP32|A0A0U1RP32_MOUSE	5	2	2	2	0	1	0	0	1	0	1	1	2	0	0	1	0	1	0	0	0	1	0	0	1	1	1	0	1	1	0	1	1	1	1	1	1	0	1	0	0	1
Q8CBB6;Q8CGP2;Q8CGP1;Q6ZWY9;Q64525;Q64478;Q64475;P10854;P10853;Q9D2U9;Q8CGP0;Q64524;P70696	Q8CBB6;Q8CGP2;Q8CGP1;Q6ZWY9;Q64525;Q64478;Q64475;P10854;P10853;Q9D2U9;Q8CGP0;Q64524;P70696	6;6;6;6;6;6;6;6;6;3;3;3;3	6;6;6;6;6;6;6;6;6;3;3;3;3	6;6;6;6;6;6;6;6;6;3;3;3;3	Histone H2B;Histone H2B type 1-P;Histone H2B type 1-K;Histone H2B type 1-C/E/G;Histone H2B type 2-B;Histone H2B type 1-H;Histone H2B type 1-B;Histone H2B type 1-M;Histone H2B type 1-F/J/L;Histone H2B type 3-A;Histone H2B type 3-B;Histone H2B type 2-E;Histone H2B type 1-A	Hist1h2br;Hist1h2bp;Hist1h2bk;Hist1h2bc;Hist2h2bb;Hist1h2bh;Hist1h2bb;Hist1h2bm;Hist1h2bf;Hist3h2ba;Hist3h2bb;Hist2h2be;Hist1h2ba	tr|Q8CBB6|Q8CBB6_MOUSE Histone H2B OS=Mus musculus OX=10090 GN=H2bc24 PE=2 SV=1;sp|Q8CGP2|H2B1P_MOUSE Histone H2B type 1-P OS=Mus musculus OX=10090 GN=Hist1h2bp PE=1 SV=3;sp|Q8CGP1|H2B1K_MOUSE Histone H2B type 1-K OS=Mus musculus OX=10090 GN=H2bc12 PE=1 SV	13	6	6	6	6	4	3	3	6	6	5	5	5	1	2	3	2	4	2	5	4	4	5	6	6	5	5	4	5	6	4	4	4	4	4	3	4	6	4	3	3	6
P11087;CON__Q862S4	P11087	15;1	15;1	15;1	Collagen alpha-1(I) chain	Col1a1	sp|P11087|CO1A1_MOUSE Collagen alpha-1(I) chain OS=Mus musculus OX=10090 GN=Col1a1 PE=1 SV=4	2	15	15	15	6	4	3	4	9	8	4	8	4	3	6	7	2	5	2	9	13	13	4	7	8	14	7	14	3	6	3	3	2	4	15	15	14	6	4	3	4	9
P11152	P11152	9	9	9	Lipoprotein lipase	Lpl	sp|P11152|LIPL_MOUSE Lipoprotein lipase OS=Mus musculus OX=10090 GN=Lpl PE=1 SV=3	1	9	9	9	6	2	0	1	7	7	3	3	3	2	1	0	1	2	0	1	2	1	1	0	2	6	7	8	0	2	0	0	4	1	5	5	5	6	2	0	1	7
P11370	P11370	2	1	1	Retrovirus-related Env polyprotein from Fv-4 locus	Fv4	sp|P11370|ENV2_MOUSE Retrovirus-related Env polyprotein from Fv-4 locus OS=Mus musculus OX=10090 GN=Fv4 PE=1 SV=2	1	2	1	1	0	1	0	1	0	0	0	1	2	0	1	0	0	0	1	0	0	0	0	0	0	0	0	0	0	0	0	0	1	1	1	1	1	0	1	0	1	0
P11499;E9Q3D6;E9Q0C3;D3Z1R1;E9PX27	P11499	10;3;2;1;1	10;3;2;1;1	5;1;2;0;0	Heat shock protein HSP 90-beta	Hsp90ab1	sp|P11499|HS90B_MOUSE Heat shock protein HSP 90-beta OS=Mus musculus OX=10090 GN=Hsp90ab1 PE=1 SV=3	5	10	10	5	1	3	3	3	0	0	4	2	4	0	5	1	5	3	3	2	0	0	1	3	1	1	2	0	5	3	3	5	4	7	1	1	1	1	3	3	3	0
P11680	P11680	4	4	4	Properdin	Cfp	sp|P11680|PROP_MOUSE Properdin OS=Mus musculus OX=10090 GN=Cfp PE=1 SV=2	1	4	4	4	0	1	0	1	0	0	3	4	0	1	2	3	1	1	2	2	1	1	0	2	2	1	0	1	1	1	0	0	0	0	2	0	0	0	1	0	1	0
Q542I8;P11835;M0QWA7;D3YYP8	Q542I8;P11835;M0QWA7	3;3;2;1	3;3;2;1	3;3;2;1	Integrin beta;Integrin beta-2	Itgb2	tr|Q542I8|Q542I8_MOUSE Integrin beta OS=Mus musculus OX=10090 GN=Itgb2 PE=1 SV=1;sp|P11835|ITB2_MOUSE Integrin beta-2 OS=Mus musculus OX=10090 GN=Itgb2 PE=1 SV=2;tr|M0QWA7|M0QWA7_MOUSE Integrin beta OS=Mus musculus OX=10090 GN=Itgb2 PE=1 SV=1	4	3	3	3	0	1	2	1	1	1	1	1	2	0	1	0	1	1	1	0	0	0	1	0	1	0	1	1	1	1	1	0	2	1	1	1	0	0	1	2	1	1
P12246	P12246	8	8	8	Serum amyloid P-component	Apcs	sp|P12246|SAMP_MOUSE Serum amyloid P-component OS=Mus musculus OX=10090 GN=Apcs PE=1 SV=2	1	8	8	8	7	6	3	2	7	7	3	6	4	5	4	6	3	4	4	4	3	4	5	5	6	7	5	6	2	4	3	3	4	4	8	8	8	7	6	3	2	7
P12399;A0A286YDF0;A0A286YD41;A0A0R4J245;A0A286YD17;P12400	P12399;A0A286YDF0	6;4;1;1;1;1	6;4;1;1;1;1	6;4;1;1;1;1	Protein CTLA-2-alpha	Ctla2a	sp|P12399|CTL2A_MOUSE Protein CTLA-2-alpha OS=Mus musculus OX=10090 GN=Ctla2a PE=2 SV=2;tr|A0A286YDF0|A0A286YDF0_MOUSE Predicted gene, 49391 OS=Mus musculus OX=10090 GN=Gm49391 PE=4 SV=1	6	6	6	6	5	1	0	0	4	4	6	6	4	0	0	0	4	1	4	3	5	4	4	3	6	5	3	4	4	4	3	5	4	6	4	3	4	5	1	0	0	4
P12815	P12815	1	1	1	Programmed cell death protein 6	Pdcd6	sp|P12815|PDCD6_MOUSE Programmed cell death protein 6 OS=Mus musculus OX=10090 GN=Pdcd6 PE=1 SV=2	1	1	1	1	1	0	0	0	1	1	0	0	0	0	0	0	0	0	0	0	0	0	0	0	0	1	0	0	0	0	0	0	0	0	0	1	0	1	0	0	0	1
P12970	P12970	5	5	5	60S ribosomal protein L7a	Rpl7a	sp|P12970|RL7A_MOUSE 60S ribosomal protein L7a OS=Mus musculus OX=10090 GN=Rpl7a PE=1 SV=2	1	5	5	5	0	0	0	0	1	2	2	3	3	0	0	0	0	0	0	0	1	1	1	1	4	4	1	3	1	0	0	0	1	0	3	3	1	0	0	0	0	1
P13020;A0A0J9YUQ8;CON__Q3SX14;A6PWS5;A0A0J9YUJ8	P13020;A0A0J9YUQ8	35;20;16;8;4	35;20;16;8;4	35;20;16;8;4	Gelsolin	Gsn	sp|P13020|GELS_MOUSE Gelsolin OS=Mus musculus OX=10090 GN=Gsn PE=1 SV=3;tr|A0A0J9YUQ8|A0A0J9YUQ8_MOUSE Gelsolin (Fragment) OS=Mus musculus OX=10090 GN=Gsn PE=1 SV=1	5	35	35	35	27	31	26	32	29	28	29	33	27	28	28	30	28	25	31	30	30	28	23	28	25	26	24	28	22	27	27	25	26	31	29	30	26	27	31	26	32	29
P13609	P13609	3	3	3	Serglycin	Srgn	sp|P13609|SRGN_MOUSE Serglycin OS=Mus musculus OX=10090 GN=Srgn PE=1 SV=1	1	3	3	3	3	0	1	0	3	3	3	3	3	2	3	2	3	3	3	3	3	3	2	3	3	3	2	3	3	3	2	3	3	3	3	3	3	3	0	1	0	3
P14106	P14106	7	7	7	Complement C1q subcomponent subunit B	C1qb	sp|P14106|C1QB_MOUSE Complement C1q subcomponent subunit B OS=Mus musculus OX=10090 GN=C1qb PE=1 SV=2	1	7	7	7	7	7	7	7	7	7	7	7	7	7	7	7	7	7	7	7	7	7	7	7	7	7	6	7	7	7	7	7	7	7	7	7	7	7	7	7	7	7
P14115	P14115	2	2	2	60S ribosomal protein L27a	Rpl27a	sp|P14115|RL27A_MOUSE 60S ribosomal protein L27a OS=Mus musculus OX=10090 GN=Rpl27a PE=1 SV=5	1	2	2	2	1	0	0	0	0	0	1	2	1	0	0	0	1	1	0	0	0	0	1	1	1	0	1	0	1	0	0	1	0	0	0	1	0	1	0	0	0	0
P14131	P14131	1	1	1	40S ribosomal protein S16	Rps16	sp|P14131|RS16_MOUSE 40S ribosomal protein S16 OS=Mus musculus OX=10090 GN=Rps16 PE=1 SV=4	1	1	1	1	0	0	0	0	1	1	0	1	0	0	0	0	0	0	1	0	0	0	1	0	0	1	1	1	0	0	1	0	1	0	1	1	1	0	0	0	0	1
P14211	P14211	6	6	6	Calreticulin	Calr	sp|P14211|CALR_MOUSE Calreticulin OS=Mus musculus OX=10090 GN=Calr PE=1 SV=1	1	6	6	6	2	0	2	2	4	3	3	3	3	0	3	1	3	3	1	0	1	1	4	3	6	0	2	2	5	5	5	5	5	4	1	0	1	2	0	2	2	4
P14220	P14220	2	2	2	Glycophorin-A	Gypa	sp|P14220|GLPA_MOUSE Glycophorin-A OS=Mus musculus OX=10090 GN=Gypa PE=1 SV=2	1	2	2	2	0	2	2	1	0	0	2	1	2	1	2	2	2	2	1	0	0	1	1	0	0	0	2	1	2	1	1	1	1	1	0	1	0	0	2	2	1	0
P14430;P79568;E9PWT4;E9QJR9;P14429;L7N260;P14431	P14430;P79568;E9PWT4;E9QJR9;P14429	7;6;5;5;5;3;3	1;1;1;1;1;1;1	0;0;0;0;0;0;0	H-2 class I histocompatibility antigen, Q8 alpha chain;H-2 class I histocompatibility antigen, Q7 alpha chain	H2-Q8;H2-Q6;H2-Q7	sp|P14430|HA18_MOUSE H-2 class I histocompatibility antigen, Q8 alpha chain OS=Mus musculus OX=10090 GN=H2-Q8 PE=3 SV=1;tr|P79568|P79568_MOUSE Class Ib MHC antigen Qa-2 OS=Mus musculus OX=10090 GN=H2-Q6 PE=1 SV=1;tr|E9PWT4|E9PWT4_MOUSE H-2 class I histocom	7	7	1	0	7	6	6	7	6	7	6	6	7	6	7	6	5	6	4	7	7	7	6	4	7	7	5	6	6	6	6	7	7	7	6	6	4	1	1	0	1	1
P14847	P14847	9	9	9	C-reactive protein	Crp	sp|P14847|CRP_MOUSE C-reactive protein OS=Mus musculus OX=10090 GN=Crp PE=1 SV=2	1	9	9	9	9	6	3	6	9	9	5	6	5	4	6	5	4	4	3	5	6	5	5	4	5	8	6	7	4	3	3	4	5	6	9	9	9	9	6	3	6	9
P14869;S4R1N1;D3YVM5	P14869;S4R1N1;D3YVM5	9;6;5	9;6;5	9;6;5	60S acidic ribosomal protein P0	Rplp0	sp|P14869|RLA0_MOUSE 60S acidic ribosomal protein P0 OS=Mus musculus OX=10090 GN=Rplp0 PE=1 SV=3;tr|S4R1N1|S4R1N1_MOUSE 60S acidic ribosomal protein P0 (Fragment) OS=Mus musculus OX=10090 GN=Rplp0 PE=1 SV=1;tr|D3YVM5|D3YVM5_MOUSE 60S acidic ribosomal prote	3	9	9	9	6	1	0	0	7	7	1	1	0	0	0	0	0	0	0	2	5	3	2	0	1	9	6	8	0	1	1	0	0	1	5	0	0	6	1	0	0	7
P15535;B1AXY5	P15535;B1AXY5	2;1	2;1	2;1	Beta-1,4-galactosyltransferase 1;Lactose synthase A protein;N-acetyllactosamine synthase;Beta-N-acetylglucosaminylglycopeptide beta-1,4-galactosyltransferase;Beta-N-acetylglucosaminyl-glycolipid beta-1,4-galactosyltransferase;Processed beta-1,4-galactosyltransferase 1	B4galt1	sp|P15535|B4GT1_MOUSE Beta-1,4-galactosyltransferase 1 OS=Mus musculus OX=10090 GN=B4galt1 PE=1 SV=1;tr|B1AXY5|B1AXY5_MOUSE Beta-1,4-galactosyltransferase OS=Mus musculus OX=10090 GN=B4galt1 PE=1 SV=1	2	2	2	2	0	0	1	1	0	0	1	1	1	1	1	1	1	1	0	1	0	0	0	0	1	0	1	0	0	0	0	0	0	0	1	0	2	0	0	1	1	0
P16294	P16294	2	2	2	Coagulation factor IX;Coagulation factor IXa light chain;Coagulation factor IXa heavy chain	F9	sp|P16294|FA9_MOUSE Coagulation factor IX OS=Mus musculus OX=10090 GN=F9 PE=2 SV=3	1	2	2	2	0	0	0	0	0	1	0	1	0	0	0	0	0	0	0	0	2	1	0	0	0	0	0	0	2	0	1	2	2	2	2	1	0	0	0	0	0	0
P16301	P16301	12	12	12	Phosphatidylcholine-sterol acyltransferase	Lcat	sp|P16301|LCAT_MOUSE Phosphatidylcholine-sterol acyltransferase OS=Mus musculus OX=10090 GN=Lcat PE=1 SV=2	1	12	12	12	11	10	9	11	9	9	9	11	11	9	10	8	9	8	6	9	7	7	9	8	9	8	7	6	5	9	7	10	11	12	10	9	10	11	10	9	11	9
P17182;Q6PHC1;B0QZL1;B1ARR7;A0A0N4SUI6;B1ARR6;D3YVD3;D3Z2S4;D3Z6E4;A0A0N4SUX5;P17183;A0A0N4SUW8;Q5SX61;Q5SX60;Q5SX59;P21550	P17182;Q6PHC1	13;9;6;5;2;2;2;2;2;2;2;1;1;1;1;1	13;9;6;5;2;2;2;2;2;2;2;1;1;1;1;1	13;9;6;5;2;2;2;2;2;2;2;1;1;1;1;1	Alpha-enolase	Eno1	sp|P17182|ENOA_MOUSE Alpha-enolase OS=Mus musculus OX=10090 GN=Eno1 PE=1 SV=3;tr|Q6PHC1|Q6PHC1_MOUSE Phosphopyruvate hydratase OS=Mus musculus OX=10090 GN=Eno1 PE=1 SV=1	16	13	13	13	6	10	8	8	5	5	9	10	8	8	6	3	8	8	6	8	4	4	4	3	8	5	3	4	5	6	6	4	5	8	5	2	7	6	10	8	8	5
P17742;A0A1L1SST0;A0A1L1SRX5	P17742;A0A1L1SST0	10;7;1	10;7;1	10;7;1	Peptidyl-prolyl cis-trans isomerase A;Peptidyl-prolyl cis-trans isomerase A, N-terminally processed	Ppia	sp|P17742|PPIA_MOUSE Peptidyl-prolyl cis-trans isomerase A OS=Mus musculus OX=10090 GN=Ppia PE=1 SV=2;tr|A0A1L1SST0|A0A1L1SST0_MOUSE Peptidyl-prolyl cis-trans isomerase OS=Mus musculus OX=10090 GN=Ppia PE=1 SV=1	3	10	10	10	7	9	8	7	7	7	8	9	8	6	8	7	8	8	7	5	8	6	5	5	8	7	5	7	7	7	8	8	8	8	5	6	7	7	9	8	7	7
P18524;A0A0A6YWG4	P18524;A0A0A6YWG4	3;2	1;0	0;0	Ig heavy chain V region RF	Ighv5-12-4	sp|P18524|HVM53_MOUSE Ig heavy chain V region RF OS=Mus musculus OX=10090 PE=1 SV=1;tr|A0A0A6YWG4|A0A0A6YWG4_MOUSE Immunoglobulin heavy variable 5-12-4 (Fragment) OS=Mus musculus OX=10090 GN=Ighv5-12-4 PE=4 SV=5	2	3	1	0	2	1	2	2	3	3	2	3	2	2	2	2	2	2	2	3	3	3	1	2	2	3	3	3	2	1	2	2	2	2	3	3	3	1	0	1	0	1
P18527	P18527	3	2	1	Ig heavy chain V region 914		sp|P18527|HVM56_MOUSE Ig heavy chain V region 914 OS=Mus musculus OX=10090 PE=1 SV=1	1	3	2	1	3	2	3	3	3	3	3	3	3	3	3	3	2	3	1	3	3	3	3	3	2	3	3	3	3	2	2	3	2	3	3	3	3	2	1	2	2	2
P18528	P18528	3	2	2	Ig heavy chain V region 6.96		sp|P18528|HVM57_MOUSE Ig heavy chain V region 6.96 OS=Mus musculus OX=10090 PE=4 SV=1	1	3	2	2	3	2	2	2	2	3	2	2	3	3	2	2	3	3	2	3	3	3	3	2	3	2	3	3	2	3	2	3	2	2	2	3	3	2	1	1	1	1
P18531;A0A075B5S8;A0A075B5S6	P18531;A0A075B5S8;A0A075B5S6	2;1;1	2;1;1	2;1;1	Ig heavy chain V region 3-6	Ighv3-6;Ighv3-1	sp|P18531|HVM60_MOUSE Ig heavy chain V region 3-6 OS=Mus musculus OX=10090 GN=Ighv3-6 PE=1 SV=1;tr|A0A075B5S8|A0A075B5S8_MOUSE Ig heavy chain V region 3-6 OS=Mus musculus OX=10090 GN=Ighv3-6 PE=1 SV=1;tr|A0A075B5S6|A0A075B5S6_MOUSE Immunoglobulin heavy var	3	2	2	2	1	1	1	1	2	2	1	1	1	1	1	1	1	1	0	1	2	2	2	1	1	2	1	2	1	0	1	0	1	1	2	2	1	1	1	1	1	2
P18760;F8WGL3;A0A494B9A7;P45591	P18760;F8WGL3;A0A494B9A7	9;8;6;1	9;8;6;1	9;8;6;1	Cofilin-1	Cfl1	sp|P18760|COF1_MOUSE Cofilin-1 OS=Mus musculus OX=10090 GN=Cfl1 PE=1 SV=3;tr|F8WGL3|F8WGL3_MOUSE Cofilin-1 OS=Mus musculus OX=10090 GN=Cfl1 PE=1 SV=1;tr|A0A494B9A7|A0A494B9A7_MOUSE Cofilin-1 OS=Mus musculus OX=10090 GN=Cfl1 PE=1 SV=1	4	9	9	9	7	9	7	9	6	5	7	9	8	7	9	6	7	8	7	6	6	8	7	7	8	8	6	7	7	7	6	7	9	8	7	5	7	7	9	7	9	6
P18761;B1ARR4	P18761;B1ARR4	5;4	5;4	5;4	Carbonic anhydrase 6	Ca6;Car6	sp|P18761|CAH6_MOUSE Carbonic anhydrase 6 OS=Mus musculus OX=10090 GN=Ca6 PE=1 SV=3;tr|B1ARR4|B1ARR4_MOUSE Carbonic anhydrase 6 OS=Mus musculus OX=10090 GN=Car6 PE=1 SV=1	2	5	5	5	0	1	0	1	0	0	0	4	4	0	1	0	0	0	0	0	0	0	3	0	5	1	0	2	1	2	1	2	3	2	5	5	5	0	1	0	1	0
P19221;H7BX99;CON__P00735	P19221;H7BX99	35;33;7	35;33;7	35;33;7	Prothrombin;Activation peptide fragment 1;Activation peptide fragment 2;Thrombin light chain;Thrombin heavy chain;Prothrombin	F2	sp|P19221|THRB_MOUSE Prothrombin OS=Mus musculus OX=10090 GN=F2 PE=1 SV=1;tr|H7BX99|H7BX99_MOUSE Prothrombin OS=Mus musculus OX=10090 GN=F2 PE=1 SV=1	3	35	35	35	26	26	22	22	26	30	26	27	23	23	26	26	24	19	22	29	32	29	25	24	29	24	20	24	30	35	27	34	32	33	27	27	26	26	26	22	22	26
P19253;A0A1B0GQW6;A0A1B0GSL5;A0A1B0GSC2;A0A1B0GRH1;A0A1B0GSF0;A0A1B0GSB2;A0A1B0GSQ6;A0A1B0GTA1;A0A1B0GS68	P19253;A0A1B0GQW6;A0A1B0GSL5;A0A1B0GSC2;A0A1B0GRH1;A0A1B0GSF0;A0A1B0GSB2;A0A1B0GSQ6;A0A1B0GTA1;A0A1B0GS68	2;1;1;1;1;1;1;1;1;1	2;1;1;1;1;1;1;1;1;1	2;1;1;1;1;1;1;1;1;1	60S ribosomal protein L13a	Rpl13a	sp|P19253|RL13A_MOUSE 60S ribosomal protein L13a OS=Mus musculus OX=10090 GN=Rpl13a PE=1 SV=4;tr|A0A1B0GQW6|A0A1B0GQW6_MOUSE 60S ribosomal protein L13a (Fragment) OS=Mus musculus OX=10090 GN=Rpl13a PE=3 SV=2;tr|A0A1B0GSL5|A0A1B0GSL5_MOUSE 60S ribosomal pro	10	2	2	2	0	0	0	0	1	0	1	2	2	0	0	0	0	0	1	0	0	0	2	1	2	2	1	1	0	0	0	0	0	1	0	1	2	0	0	0	0	1
P20029	P20029	12	10	10	78 kDa glucose-regulated protein	Hspa5	sp|P20029|BIP_MOUSE Endoplasmic reticulum chaperone BiP OS=Mus musculus OX=10090 GN=Hspa5 PE=1 SV=3	1	12	10	10	5	9	7	10	8	4	9	11	8	7	10	8	8	7	8	6	5	5	4	5	4	6	3	5	2	4	5	4	5	7	5	6	8	3	7	5	8	6
P20065	P20065	2	2	2	Thymosin beta-4;Hematopoietic system regulatory peptide	Tmsb4x	sp|P20065|TYB4_MOUSE Thymosin beta-4 OS=Mus musculus OX=10090 GN=Tmsb4x PE=1 SV=1	1	2	2	2	2	1	1	1	2	2	2	2	2	1	0	0	2	2	2	1	2	2	1	2	2	1	2	1	2	2	1	0	2	2	1	1	0	2	1	1	1	2
P20918;CON__P06868	P20918	71;6	71;6	71;6	Plasminogen;Plasmin heavy chain A;Activation peptide;Angiostatin;Plasmin heavy chain A, short form;Plasmin light chain B	Plg	sp|P20918|PLMN_MOUSE Plasminogen OS=Mus musculus OX=10090 GN=Plg PE=1 SV=3	2	71	71	71	67	43	44	44	69	67	45	52	41	40	46	46	43	39	44	64	69	68	48	46	56	65	64	67	48	44	37	44	42	48	65	62	60	67	43	44	44	69
P21614;A0A0G2JGM6	P21614	25;7	25;7	25;7	Vitamin D-binding protein	Gc	sp|P21614|VTDB_MOUSE Vitamin D-binding protein OS=Mus musculus OX=10090 GN=Gc PE=1 SV=2	2	25	25	25	19	19	18	21	22	20	20	19	21	20	22	23	17	19	22	17	19	18	17	23	24	18	14	18	19	16	17	19	16	20	17	17	14	19	19	18	21	22
P21956	P21956	18	18	18	Lactadherin	Mfge8	sp|P21956|MFGM_MOUSE Lactadherin OS=Mus musculus OX=10090 GN=Mfge8 PE=1 SV=3	1	18	18	18	8	12	13	14	6	12	10	15	12	10	13	11	15	12	13	8	10	11	11	5	13	13	12	12	7	8	9	9	10	13	8	12	8	8	12	13	14	6
P21981	P21981	1	1	1	Protein-glutamine gamma-glutamyltransferase 2	Tgm2	sp|P21981|TGM2_MOUSE Protein-glutamine gamma-glutamyltransferase 2 OS=Mus musculus OX=10090 GN=Tgm2 PE=1 SV=4	1	1	1	1	0	0	0	0	0	0	0	0	1	0	1	0	0	1	1	0	0	1	0	0	0	0	0	1	1	0	0	0	1	0	0	1	0	0	0	0	0	0
P22599;Q00898	P22599;Q00898	16;8	6;1	4;0	Alpha-1-antitrypsin 1-2;Alpha-1-antitrypsin 1-5	Serpina1b;Serpina1e	sp|P22599|A1AT2_MOUSE Alpha-1-antitrypsin 1-2 OS=Mus musculus OX=10090 GN=Serpina1b PE=1 SV=2;sp|Q00898|A1AT5_MOUSE Alpha-1-antitrypsin 1-5 OS=Mus musculus OX=10090 GN=Serpina1e PE=1 SV=1	2	16	6	4	11	12	12	12	11	11	11	13	12	15	13	15	12	13	16	11	11	13	12	14	13	11	11	10	10	12	13	12	11	12	13	10	10	4	4	4	4	3
P23116	P23116	2	2	2	Eukaryotic translation initiation factor 3 subunit A	Eif3a	sp|P23116|EIF3A_MOUSE Eukaryotic translation initiation factor 3 subunit A OS=Mus musculus OX=10090 GN=Eif3a PE=1 SV=5	1	2	2	2	0	0	0	0	0	0	0	0	0	0	0	0	0	0	0	0	0	0	0	0	0	1	1	1	0	0	0	0	0	0	0	1	2	0	0	0	0	0
P23953;Q8VCT4;A0A1D5RM42;Q8VCC2;Q91WU0;H3BL34;D3Z298;E9PYP1;Q64176	P23953	12;3;2;2;1;1;1;1;1	12;3;2;2;1;1;1;1;1	7;1;2;0;0;0;0;0;0	Carboxylesterase 1C	Ces1c	sp|P23953|EST1C_MOUSE Carboxylesterase 1C OS=Mus musculus OX=10090 GN=Ces1c PE=1 SV=4	9	12	12	7	10	11	12	12	11	11	12	12	12	12	12	12	12	12	12	12	12	11	12	12	12	11	11	11	12	12	12	12	12	12	12	10	10	10	11	12	12	11
P24270;A2AL20	P24270;A2AL20	4;3	4;3	4;3	Catalase	Cat	sp|P24270|CATA_MOUSE Catalase OS=Mus musculus OX=10090 GN=Cat PE=1 SV=4;tr|A2AL20|A2AL20_MOUSE Catalase OS=Mus musculus OX=10090 GN=Cat PE=1 SV=1	2	4	4	4	0	2	2	1	0	0	0	0	3	2	2	1	2	2	0	1	1	0	0	0	0	0	1	1	0	1	0	1	0	0	1	0	0	0	2	2	1	0
P25911	P25911	3	3	3	Tyrosine-protein kinase Lyn	Lyn	sp|P25911|LYN_MOUSE Tyrosine-protein kinase Lyn OS=Mus musculus OX=10090 GN=Lyn PE=1 SV=4	1	3	3	3	1	3	1	2	1	1	1	1	1	1	1	1	1	1	1	1	1	1	1	1	0	1	1	0	1	1	0	2	1	2	1	0	0	1	3	1	2	1
P26039;A2AIM2;Q8CDM9;A0A1L1SRI1;A0A1L1SQP9;F6S1V7;F6SX70	P26039	82;10;5;5;4;3;3	82;10;5;5;4;3;3	74;8;0;0;0;3;3	Talin-1	Tln1	sp|P26039|TLN1_MOUSE Talin-1 OS=Mus musculus OX=10090 GN=Tln1 PE=1 SV=2	7	82	82	74	42	73	67	63	43	43	68	66	74	55	69	57	73	74	68	33	41	43	44	28	44	44	41	33	61	55	51	54	59	63	31	41	41	42	73	67	63	43
P26041	P26041	10	10	6	Moesin	Msn	sp|P26041|MOES_MOUSE Moesin OS=Mus musculus OX=10090 GN=Msn PE=1 SV=3	1	10	10	6	4	6	5	7	5	4	7	6	7	7	6	7	7	8	7	2	6	4	5	5	5	5	4	4	4	7	4	6	6	8	3	4	5	4	6	5	7	5
P26262;P04187	P26262	13;1	13;1	13;1	Plasma kallikrein;Plasma kallikrein heavy chain;Plasma kallikrein light chain	Klkb1	sp|P26262|KLKB1_MOUSE Plasma kallikrein OS=Mus musculus OX=10090 GN=Klkb1 PE=1 SV=2	2	13	13	13	8	9	4	11	5	7	9	10	8	8	7	11	7	7	6	7	7	5	5	10	5	6	4	5	3	5	5	2	6	6	8	8	7	8	9	4	11	5
P26339	P26339	7	7	7	Chromogranin-A;Pancreastatin;Beta-granin;WE-14;Catestatin;GE-25;Serpinin-RRG;Serpinin;p-Glu serpinin precursor	Chga	sp|P26339|CMGA_MOUSE Chromogranin-A OS=Mus musculus OX=10090 GN=Chga PE=1 SV=1	1	7	7	7	2	0	0	1	3	3	0	1	1	1	0	0	1	0	0	1	2	1	2	2	4	0	0	0	2	2	1	2	2	4	4	2	0	2	0	0	1	3
P26350;A0A087WP98;A0A087WPN6;A0A087WQN2	P26350	5;2;2;2	5;2;2;2	5;2;2;2	Prothymosin alpha;Prothymosin alpha, N-terminally processed;Thymosin alpha	Ptma	sp|P26350|PTMA_MOUSE Prothymosin alpha OS=Mus musculus OX=10090 GN=Ptma PE=1 SV=2	4	5	5	5	3	0	0	0	3	3	2	1	1	0	1	0	1	1	0	2	4	5	4	5	3	0	1	0	5	5	5	5	4	4	3	0	1	3	0	0	0	3
P26645	P26645	3	3	3	Myristoylated alanine-rich C-kinase substrate	Marcks	sp|P26645|MARCS_MOUSE Myristoylated alanine-rich C-kinase substrate OS=Mus musculus OX=10090 GN=Marcks PE=1 SV=2	1	3	3	3	1	2	3	3	2	1	3	2	3	3	3	2	3	3	3	2	3	3	3	2	2	0	2	1	2	2	3	3	3	2	2	2	0	1	2	3	3	2
P27005	P27005	2	2	2	Protein S100-A8	S100a8	sp|P27005|S10A8_MOUSE Protein S100-A8 OS=Mus musculus OX=10090 GN=S100a8 PE=1 SV=3	1	2	2	2	2	0	0	0	1	1	0	0	0	0	0	0	0	0	0	0	1	1	0	0	0	1	0	1	0	0	0	0	0	0	1	0	0	2	0	0	0	1
P27656;Q3TYU0;A0A1L1SRU8	P27656;Q3TYU0	8;6;2	8;6;2	8;6;2	Hepatic triacylglycerol lipase	Lipc	sp|P27656|LIPC_MOUSE Hepatic triacylglycerol lipase OS=Mus musculus OX=10090 GN=Lipc PE=2 SV=2;tr|Q3TYU0|Q3TYU0_MOUSE Hepatic triacylglycerol lipase OS=Mus musculus OX=10090 GN=Lipc PE=1 SV=1	3	8	8	8	8	6	7	8	5	6	6	5	5	5	6	5	6	5	2	7	5	4	7	1	5	4	5	5	4	4	5	5	5	6	4	6	3	8	6	7	8	5
P27659;A0A087WNS0;A0A087WQK0;A0A2R8VHN4	P27659;A0A087WNS0;A0A087WQK0	6;3;3;1	6;3;3;1	6;3;3;1	60S ribosomal protein L3	Rpl3	sp|P27659|RL3_MOUSE 60S ribosomal protein L3 OS=Mus musculus OX=10090 GN=Rpl3 PE=1 SV=3;tr|A0A087WNS0|A0A087WNS0_MOUSE 60S ribosomal protein L3 OS=Mus musculus OX=10090 GN=Rpl3 PE=1 SV=1;tr|A0A087WQK0|A0A087WQK0_MOUSE 60S ribosomal protein L3 (Fragment) OS	4	6	6	6	0	0	0	0	1	0	3	4	1	0	1	0	1	0	0	0	0	0	1	0	3	3	3	3	1	0	0	1	1	0	0	3	2	0	0	0	0	1
P27773	P27773	2	2	2	Protein disulfide-isomerase A3	Pdia3	sp|P27773|PDIA3_MOUSE Protein disulfide-isomerase A3 OS=Mus musculus OX=10090 GN=Pdia3 PE=1 SV=2	1	2	2	2	0	2	0	0	0	0	0	0	0	0	1	0	1	1	1	0	0	0	0	0	0	0	0	0	0	0	0	0	0	1	0	0	0	0	2	0	0	0
P28481	P28481	1	1	1	Collagen alpha-1(II) chain;Collagen alpha-1(II) chain;Chondrocalcin	Col2a1	sp|P28481|CO2A1_MOUSE Collagen alpha-1(II) chain OS=Mus musculus OX=10090 GN=Col2a1 PE=1 SV=2	1	1	1	1	0	0	0	0	0	0	0	0	0	0	0	0	0	0	0	0	1	1	0	0	0	0	0	0	0	0	0	0	0	0	1	1	1	0	0	0	0	0
P28653	P28653	13	12	12	Biglycan	Bgn	sp|P28653|PGS1_MOUSE Biglycan OS=Mus musculus OX=10090 GN=Bgn PE=1 SV=1	1	13	12	12	12	0	0	0	12	13	12	12	12	1	1	0	10	10	10	10	11	12	12	11	11	11	12	11	12	11	10	13	11	12	11	12	11	11	0	0	0	11
P28654	P28654	16	16	15	Decorin	Dcn	sp|P28654|PGS2_MOUSE Decorin OS=Mus musculus OX=10090 GN=Dcn PE=1 SV=1	1	16	16	15	13	0	0	0	12	14	14	14	14	0	0	0	10	12	12	12	14	15	14	12	12	15	14	14	15	13	14	15	13	14	14	15	15	13	0	0	0	12
Q3TF41;Q8BSH9;P28656	Q3TF41;Q8BSH9;P28656	8;8;8	7;7;7	7;7;7	Nucleosome assembly protein 1-like 1	Nap1l1	tr|Q3TF41|Q3TF41_MOUSE Nucleosome assembly protein 1-like 1 OS=Mus musculus OX=10090 GN=Nap1l1 PE=1 SV=1;tr|Q8BSH9|Q8BSH9_MOUSE Nucleosome assembly protein 1-like 1 OS=Mus musculus OX=10090 GN=Nap1l1 PE=1 SV=1;sp|P28656|NP1L1_MOUSE Nucleosome assembly prot	3	8	7	7	6	2	1	1	6	6	1	1	1	2	0	0	2	1	1	3	5	4	2	1	3	7	5	8	2	1	1	1	1	2	6	5	6	5	1	1	1	5
P28665;A0A0N4SVU1	P28665	64;20	64;20	39;6	Murinoglobulin-1	Mug1	sp|P28665|MUG1_MOUSE Murinoglobulin-1 OS=Mus musculus OX=10090 GN=Mug1 PE=1 SV=3	2	64	64	39	43	55	50	57	45	42	48	57	50	52	54	55	49	45	39	56	51	45	50	53	49	42	41	41	47	46	45	42	44	47	48	51	46	43	55	50	57	45
P28666	P28666	25	1	1	Murinoglobulin-2	Mug2	sp|P28666|MUG2_MOUSE Murinoglobulin-2 OS=Mus musculus OX=10090 GN=Mug2 PE=1 SV=2	1	25	1	1	22	23	20	24	19	20	19	24	23	23	23	23	21	19	15	24	22	20	22	23	22	19	17	19	20	20	20	18	19	21	19	21	19	0	0	0	1	0
Q3U9N4;P28798	Q3U9N4;P28798	2;2	2;2	2;2	Granulins;Acrogranin;Granulin-1;Granulin-2;Granulin-3;Granulin-4;Granulin-5;Granulin-6;Granulin-7	Grn	tr|Q3U9N4|Q3U9N4_MOUSE Progranulin OS=Mus musculus OX=10090 GN=Grn PE=1 SV=1;sp|P28798|GRN_MOUSE Progranulin OS=Mus musculus OX=10090 GN=Grn PE=1 SV=2	2	2	2	2	0	0	0	0	2	1	1	1	0	0	1	0	0	0	0	0	0	0	0	0	2	0	0	1	1	0	0	0	0	0	0	0	0	0	0	0	0	2
P29699;A0A338P703;A0A338P7G1;A0A338P7H5;A0A338P692;A0A338P6Y6;CON__P12763	P29699;A0A338P703;A0A338P7G1;A0A338P7H5	13;11;11;11;3;2;1	13;11;11;11;3;2;1	13;11;11;11;3;2;1	Alpha-2-HS-glycoprotein	Ahsg	sp|P29699|FETUA_MOUSE Alpha-2-HS-glycoprotein OS=Mus musculus OX=10090 GN=Ahsg PE=1 SV=1;tr|A0A338P703|A0A338P703_MOUSE Alpha-2-HS-glycoprotein OS=Mus musculus OX=10090 GN=Ahsg PE=1 SV=1;tr|A0A338P7G1|A0A338P7G1_MOUSE Alpha-2-HS-glycoprotein OS=Mus musculu	7	13	13	13	10	9	9	11	12	9	9	11	10	11	11	11	11	10	10	10	9	10	11	11	11	10	11	9	10	10	12	8	12	10	8	11	10	10	9	9	11	12
P29788;Q8BP99	P29788	36;1	36;1	33;1	Vitronectin	Vtn	sp|P29788|VTNC_MOUSE Vitronectin OS=Mus musculus OX=10090 GN=Vtn PE=1 SV=2	2	36	36	33	30	16	15	16	33	28	19	18	18	15	17	16	18	18	22	28	30	32	25	19	21	28	26	27	18	20	20	22	18	19	28	24	26	30	16	15	16	33
P30412	P30412	4	4	4	Peptidyl-prolyl cis-trans isomerase C	Ppic	sp|P30412|PPIC_MOUSE Peptidyl-prolyl cis-trans isomerase C OS=Mus musculus OX=10090 GN=Ppic PE=1 SV=1	1	4	4	4	4	4	3	4	4	3	3	4	3	3	4	3	3	3	4	3	4	2	4	2	3	2	4	2	4	4	3	3	4	4	3	3	3	4	4	3	4	4
P31532	P31532	5	5	5	Serum amyloid A-4 protein	Saa4	sp|P31532|SAA4_MOUSE Serum amyloid A-4 protein OS=Mus musculus OX=10090 GN=Saa4 PE=1 SV=2	1	5	5	5	4	5	4	5	3	4	4	5	5	5	5	4	4	4	5	4	4	4	5	5	4	2	5	2	3	5	2	2	4	5	5	3	4	4	5	4	5	3
P32037	P32037	4	4	4	Solute carrier family 2, facilitated glucose transporter member 3	Slc2a3	sp|P32037|GTR3_MOUSE Solute carrier family 2, facilitated glucose transporter member 3 OS=Mus musculus OX=10090 GN=Slc2a3 PE=1 SV=1	1	4	4	4	2	3	2	3	2	1	2	3	3	0	3	2	4	3	3	1	1	1	0	0	0	1	1	1	1	3	2	2	3	3	0	2	1	2	3	2	3	2
P32261;A0A0A6YWH7;CON__P41361;A0A0A6YXS8;A0A0A6YX49;A0A0A6YX70	P32261;A0A0A6YWH7	22;12;7;5;5;4	22;12;7;5;5;4	22;12;7;5;5;4	Antithrombin-III	Serpinc1	sp|P32261|ANT3_MOUSE Antithrombin-III OS=Mus musculus OX=10090 GN=Serpinc1 PE=1 SV=1;tr|A0A0A6YWH7|A0A0A6YWH7_MOUSE Antithrombin-III (Fragment) OS=Mus musculus OX=10090 GN=Serpinc1 PE=1 SV=1	6	22	22	22	10	19	13	17	10	11	12	17	16	17	19	19	17	13	15	12	13	10	15	20	16	11	5	7	9	16	12	11	12	16	10	10	9	10	19	13	17	10
P33434	P33434	2	2	2	72 kDa type IV collagenase;PEX	Mmp2	sp|P33434|MMP2_MOUSE 72 kDa type IV collagenase OS=Mus musculus OX=10090 GN=Mmp2 PE=1 SV=1	1	2	2	2	2	2	0	2	1	0	1	2	2	2	1	1	2	2	0	1	0	1	1	0	1	0	0	0	0	0	0	0	1	2	1	0	0	2	2	0	2	1
P33587;A0A3Q4EBY5;A0A3Q4EC18	P33587	16;6;4	16;6;4	16;6;4	Vitamin K-dependent protein C;Vitamin K-dependent protein C light chain;Vitamin K-dependent protein C heavy chain;Activation peptide	Proc	sp|P33587|PROC_MOUSE Vitamin K-dependent protein C OS=Mus musculus OX=10090 GN=Proc PE=1 SV=2	3	16	16	16	16	4	2	6	16	16	7	10	6	3	3	1	9	8	4	15	15	16	11	5	10	15	14	15	13	9	8	13	10	12	14	13	16	16	4	2	6	16
P34928	P34928	6	6	6	Apolipoprotein C-I;Truncated apolipoprotein C-I	Apoc1	sp|P34928|APOC1_MOUSE Apolipoprotein C-I OS=Mus musculus OX=10090 GN=Apoc1 PE=1 SV=1	1	6	6	6	4	5	6	6	5	5	5	5	5	6	6	6	6	6	4	5	6	5	5	5	5	5	5	5	5	4	5	5	5	4	4	4	4	4	5	6	6	5
Q8C266;P35278;A2A5F5;Q9CQD1;P61021	Q8C266;P35278	3;3;1;1;1	3;3;1;1;1	3;3;1;1;1	Ras-related protein Rab-5C	Rab5c	tr|Q8C266|Q8C266_MOUSE Ras-related protein Rab-5C OS=Mus musculus OX=10090 GN=Rab5c PE=1 SV=1;sp|P35278|RAB5C_MOUSE Ras-related protein Rab-5C OS=Mus musculus OX=10090 GN=Rab5c PE=1 SV=2	5	3	3	3	1	1	1	2	1	0	2	2	2	1	1	1	0	1	1	1	1	1	1	0	1	0	1	0	1	0	1	1	2	0	0	0	1	1	1	1	2	1
P35441;Q80YQ1;CON__Q28194;Q03350	P35441;Q80YQ1	60;58;29;2	60;58;29;2	59;57;28;1	Thrombospondin-1	Thbs1	sp|P35441|TSP1_MOUSE Thrombospondin-1 OS=Mus musculus OX=10090 GN=Thbs1 PE=1 SV=1;tr|Q80YQ1|Q80YQ1_MOUSE Thrombospondin-1 OS=Mus musculus OX=10090 GN=Thbs1 PE=1 SV=1	4	60	60	59	48	39	29	37	51	52	45	47	47	30	30	29	40	43	38	38	50	41	54	48	52	51	48	48	49	51	41	49	45	51	45	43	42	48	39	29	37	51
P35564	P35564	4	4	4	Calnexin	Canx	sp|P35564|CALX_MOUSE Calnexin OS=Mus musculus OX=10090 GN=Canx PE=1 SV=1	1	4	4	4	0	1	2	2	0	0	2	1	2	1	2	1	1	1	1	0	0	0	1	0	0	0	0	0	1	1	1	1	2	1	0	0	0	0	1	2	2	0
P35700;B1AXW5;B1AXW6;B1AXW4	P35700;B1AXW5;B1AXW6;B1AXW4	4;3;3;2	4;3;3;2	4;3;3;2	Peroxiredoxin-1	Prdx1	sp|P35700|PRDX1_MOUSE Peroxiredoxin-1 OS=Mus musculus OX=10090 GN=Prdx1 PE=1 SV=1;tr|B1AXW5|B1AXW5_MOUSE Peroxiredoxin-1 (Fragment) OS=Mus musculus OX=10090 GN=Prdx1 PE=1 SV=8;tr|B1AXW6|B1AXW6_MOUSE Peroxiredoxin-1 (Fragment) OS=Mus musculus OX=10090 GN=Pr	4	4	4	4	1	4	3	4	1	0	3	3	3	1	2	3	3	2	4	0	0	1	0	1	2	2	1	0	2	1	2	1	2	2	1	0	2	1	4	3	4	1
P35762;A0A140LJL0	P35762;A0A140LJL0	2;1	2;1	2;1	CD81 antigen	Cd81	sp|P35762|CD81_MOUSE CD81 antigen OS=Mus musculus OX=10090 GN=Cd81 PE=1 SV=2;tr|A0A140LJL0|A0A140LJL0_MOUSE CD81 antigen (Fragment) OS=Mus musculus OX=10090 GN=Cd81 PE=1 SV=1	2	2	2	2	1	1	2	1	1	2	2	1	2	1	2	2	2	2	2	0	1	1	1	1	1	1	1	1	2	2	1	2	2	2	0	0	0	1	1	2	1	1
P39039;A0A2C9F2B6	P39039	3;1	3;1	3;1	Mannose-binding protein A	Mbl1	sp|P39039|MBL1_MOUSE Mannose-binding protein A OS=Mus musculus OX=10090 GN=Mbl1 PE=1 SV=1	2	3	3	3	2	3	0	1	2	2	2	1	2	0	1	2	1	1	0	2	2	2	0	1	2	2	1	2	0	2	0	0	1	2	1	2	1	2	3	0	1	2
P39655;Q8C587	P39655;Q8C587	4;2	4;2	4;2	Arachidonate 12-lipoxygenase, 12S-type	Alox12	sp|P39655|LOX12_MOUSE Polyunsaturated fatty acid lipoxygenase ALOX12 OS=Mus musculus OX=10090 GN=Alox12 PE=1 SV=4;tr|Q8C587|Q8C587_MOUSE Polyunsaturated fatty acid lipoxygenase ALOX12 OS=Mus musculus OX=10090 GN=Alox12 PE=1 SV=1	2	4	4	4	2	1	2	1	1	1	2	1	2	1	2	1	2	3	3	0	1	1	0	0	2	0	1	1	2	3	2	2	2	2	1	1	1	2	1	2	1	1
P39876;E9QAB2	P39876	7;1	7;1	7;1	Metalloproteinase inhibitor 3	Timp3	sp|P39876|TIMP3_MOUSE Metalloproteinase inhibitor 3 OS=Mus musculus OX=10090 GN=Timp3 PE=1 SV=1	2	7	7	7	6	5	4	4	7	7	7	7	7	4	6	6	6	5	6	4	7	6	6	6	6	7	7	7	7	5	6	6	6	6	7	7	7	6	5	4	4	7
P40124;B1ARS0	P40124	9;4	9;4	9;4	Adenylyl cyclase-associated protein 1	Cap1	sp|P40124|CAP1_MOUSE Adenylyl cyclase-associated protein 1 OS=Mus musculus OX=10090 GN=Cap1 PE=1 SV=4	2	9	9	9	3	7	6	7	6	7	8	8	8	5	7	4	7	6	5	2	3	3	3	2	4	5	3	3	7	6	5	8	7	6	5	3	3	3	7	6	7	6
P41317	P41317	9	9	9	Mannose-binding protein C	Mbl2	sp|P41317|MBL2_MOUSE Mannose-binding protein C OS=Mus musculus OX=10090 GN=Mbl2 PE=1 SV=2	1	9	9	9	8	8	9	8	8	8	8	9	9	8	8	7	8	8	8	8	8	8	7	8	8	9	7	8	7	7	7	7	8	7	9	8	9	8	8	9	8	8
P42703;A0A2I3BRT7	P42703	9;2	9;2	9;2	Leukemia inhibitory factor receptor	Lifr	sp|P42703|LIFR_MOUSE Leukemia inhibitory factor receptor OS=Mus musculus OX=10090 GN=Lifr PE=1 SV=1	2	9	9	9	5	6	6	7	6	7	7	9	6	6	5	8	6	3	2	7	3	4	3	6	5	2	3	3	3	6	6	3	4	5	7	6	3	5	6	6	7	6
Q8CFZ6;P43025	Q8CFZ6;P43025	4;4	4;4	4;4	Tetranectin	Clec3b	tr|Q8CFZ6|Q8CFZ6_MOUSE C-type lectin domain family 3, member b OS=Mus musculus OX=10090 GN=Clec3b PE=1 SV=1;sp|P43025|TETN_MOUSE Tetranectin OS=Mus musculus OX=10090 GN=Clec3b PE=1 SV=2	2	4	4	4	3	3	3	3	3	3	2	3	3	2	3	3	3	3	2	3	3	3	2	2	4	2	3	2	2	2	2	2	3	2	2	3	1	3	3	3	3	3
P46412;A0A1C7ZMZ5;A0A1C7ZMZ7;P21765	P46412;A0A1C7ZMZ5;A0A1C7ZMZ7	7;6;5;1	7;6;5;1	7;6;5;1	Glutathione peroxidase 3	Gpx3	sp|P46412|GPX3_MOUSE Glutathione peroxidase 3 OS=Mus musculus OX=10090 GN=Gpx3 PE=1 SV=2;tr|A0A1C7ZMZ5|A0A1C7ZMZ5_MOUSE Glutathione peroxidase (Fragment) OS=Mus musculus OX=10090 GN=Gpx3 PE=1 SV=1;tr|A0A1C7ZMZ7|A0A1C7ZMZ7_MOUSE Glutathione peroxidase 3 (Fr	4	7	7	7	6	5	7	7	7	6	7	7	7	6	7	7	7	7	6	6	7	6	6	7	7	7	7	7	7	6	5	6	6	6	7	7	6	6	5	7	7	7
P46638;G3UY29;E9Q3P9;F8WGS1;P62492;G3UZD3;G3UZL4;E9Q6B3	P46638;G3UY29;E9Q3P9;F8WGS1;P62492;G3UZD3;G3UZL4	7;6;6;6;6;5;4;1	7;6;6;6;6;5;4;1	7;6;6;6;6;5;4;1	Ras-related protein Rab-11B;Ras-related protein Rab-11A	Rab11b;Rab11a	sp|P46638|RB11B_MOUSE Ras-related protein Rab-11B OS=Mus musculus OX=10090 GN=Rab11b PE=1 SV=3;tr|G3UY29|G3UY29_MOUSE Ras-related protein Rab-11B OS=Mus musculus OX=10090 GN=Rab11b PE=4 SV=1;tr|E9Q3P9|E9Q3P9_MOUSE Ras-related protein Rab-11A OS=Mus musculu	8	7	7	7	2	4	3	5	1	1	2	3	4	4	4	3	5	5	5	0	1	2	0	0	2	1	1	1	1	2	0	2	3	2	1	2	1	2	4	3	5	1
P47911	P47911	3	3	3	60S ribosomal protein L6	Rpl6	sp|P47911|RL6_MOUSE 60S ribosomal protein L6 OS=Mus musculus OX=10090 GN=Rpl6 PE=1 SV=3	1	3	3	3	0	0	0	0	0	0	3	3	2	1	1	1	1	1	1	0	0	0	0	0	2	2	1	2	0	1	1	0	0	0	1	1	2	0	0	0	0	0
P47955	P47955	1	1	1	60S acidic ribosomal protein P1	Rplp1	sp|P47955|RLA1_MOUSE 60S acidic ribosomal protein P1 OS=Mus musculus OX=10090 GN=Rplp1 PE=1 SV=1	1	1	1	1	0	0	0	0	1	1	0	0	0	0	0	0	0	0	0	0	0	1	0	0	0	1	0	1	0	0	0	0	0	0	1	0	0	0	0	0	0	1
P48036;A0A0G2JGQ0	P48036;A0A0G2JGQ0	9;5	9;5	9;5	Annexin A5	Anxa5	sp|P48036|ANXA5_MOUSE Annexin A5 OS=Mus musculus OX=10090 GN=Anxa5 PE=1 SV=1;tr|A0A0G2JGQ0|A0A0G2JGQ0_MOUSE Annexin A5 (Fragment) OS=Mus musculus OX=10090 GN=Anxa5 PE=1 SV=1	2	9	9	9	2	6	5	3	2	1	7	5	8	3	3	5	4	5	5	0	1	3	2	2	2	4	3	1	3	6	3	2	3	4	4	3	2	2	6	5	3	2
P48759	P48759	4	4	4	Pentraxin-related protein PTX3	Ptx3	sp|P48759|PTX3_MOUSE Pentraxin-related protein PTX3 OS=Mus musculus OX=10090 GN=Ptx3 PE=1 SV=2	1	4	4	4	0	0	0	0	0	0	0	0	0	0	0	0	0	0	0	0	0	0	2	2	4	0	0	0	2	2	0	0	0	2	0	0	0	0	0	0	0	0
P49182;CON__ENSEMBL:ENSBTAP00000018574	P49182	14;2	14;2	14;2	Heparin cofactor 2	Serpind1	sp|P49182|HEP2_MOUSE Heparin cofactor 2 OS=Mus musculus OX=10090 GN=Serpind1 PE=1 SV=1	2	14	14	14	2	5	5	8	4	7	4	8	4	4	7	5	1	1	3	6	5	3	3	4	7	7	2	5	1	4	1	2	8	6	10	12	10	2	5	5	8	4
P49222;Q3UV95	P49222;Q3UV95	27;19	26;18	26;18	Erythrocyte membrane protein band 4.2	Epb42;Epb4.2	sp|P49222|EPB42_MOUSE Protein 4.2 OS=Mus musculus OX=10090 GN=Epb42 PE=1 SV=3;tr|Q3UV95|Q3UV95_MOUSE Protein 4.2 OS=Mus musculus OX=10090 GN=Epb42 PE=1 SV=1	2	27	26	26	10	24	25	18	10	11	19	18	20	17	23	23	25	23	25	9	9	7	12	7	14	9	15	9	18	11	11	13	15	16	5	9	8	9	24	24	18	9
S4R239;S4R2L6;P50405	S4R239;S4R2L6;P50405	2;2;2	2;2;2	2;2;2	Pulmonary surfactant-associated protein B	Sftpb	tr|S4R239|S4R239_MOUSE Pulmonary surfactant-associated protein B OS=Mus musculus OX=10090 GN=Sftpb PE=1 SV=1;tr|S4R2L6|S4R2L6_MOUSE Pulmonary surfactant-associated protein B OS=Mus musculus OX=10090 GN=Sftpb PE=1 SV=1;sp|P50405|PSPB_MOUSE Pulmonary surfact	3	2	2	2	2	0	0	0	2	2	0	0	0	0	0	0	0	0	0	0	0	0	0	0	0	2	0	2	0	0	0	0	0	0	2	0	0	2	0	0	0	2
P51150;A0A0N4SVR6;A0A0N4SVG9	P51150;A0A0N4SVR6;A0A0N4SVG9	2;1;1	2;1;1	2;1;1	Ras-related protein Rab-7a	Rab7a	sp|P51150|RAB7A_MOUSE Ras-related protein Rab-7a OS=Mus musculus OX=10090 GN=Rab7a PE=1 SV=2;tr|A0A0N4SVR6|A0A0N4SVR6_MOUSE RAB7, member RAS oncogene family OS=Mus musculus OX=10090 GN=Rab7 PE=1 SV=1;tr|A0A0N4SVG9|A0A0N4SVG9_MOUSE RAB7, member RAS oncogene	3	2	2	2	0	0	2	1	1	0	0	2	2	0	2	0	2	1	1	0	0	0	0	0	0	0	0	0	0	0	0	1	1	0	0	1	0	0	0	2	1	1
P51437	P51437	4	4	4	Cathelin-related antimicrobial peptide	Camp	sp|P51437|CAMP_MOUSE Cathelicidin antimicrobial peptide OS=Mus musculus OX=10090 GN=Camp PE=1 SV=2	1	4	4	4	1	2	3	3	1	1	2	2	1	2	2	2	3	2	3	3	2	2	3	2	2	2	2	2	2	2	3	3	3	3	2	1	2	1	2	3	3	1
P51655	P51655	7	7	7	Glypican-4;Secreted glypican-4	Gpc4	sp|P51655|GPC4_MOUSE Glypican-4 OS=Mus musculus OX=10090 GN=Gpc4 PE=1 SV=2	1	7	7	7	1	0	0	0	1	3	0	0	0	0	0	0	0	0	0	1	1	4	4	2	7	1	1	1	1	1	2	0	0	0	4	3	3	1	0	0	0	1
P51881;P48962;Q3V132	P51881	5;2;2	5;2;2	5;2;2	ADP/ATP translocase 2;ADP/ATP translocase 2, N-terminally processed	Slc25a5	sp|P51881|ADT2_MOUSE ADP/ATP translocase 2 OS=Mus musculus OX=10090 GN=Slc25a5 PE=1 SV=3	3	5	5	5	2	4	3	3	3	3	3	5	4	3	3	4	2	3	2	0	0	0	1	1	1	1	1	0	1	2	2	3	2	2	0	0	1	2	4	3	3	3
P51885;CON__Q05443	P51885	9;3	9;3	9;3	Lumican	Lum	sp|P51885|LUM_MOUSE Lumican OS=Mus musculus OX=10090 GN=Lum PE=1 SV=2	2	9	9	9	7	7	5	8	6	7	6	9	8	6	7	6	5	5	5	6	6	4	7	5	7	5	3	4	6	6	7	8	7	6	6	4	5	7	7	5	8	6
P51910	P51910	6	6	6	Apolipoprotein D	Apod	sp|P51910|APOD_MOUSE Apolipoprotein D OS=Mus musculus OX=10090 GN=Apod PE=1 SV=1	1	6	6	6	5	4	4	5	5	5	6	6	6	4	6	4	5	4	4	6	6	6	4	3	6	5	4	6	5	5	3	4	5	5	5	5	5	5	4	4	5	5
P52430;H3BK03;H3BLB8	P52430;H3BK03	15;11;6	15;11;6	15;11;6	Serum paraoxonase/arylesterase 1	Pon1	sp|P52430|PON1_MOUSE Serum paraoxonase/arylesterase 1 OS=Mus musculus OX=10090 GN=Pon1 PE=1 SV=2;tr|H3BK03|H3BK03_MOUSE Paraoxonase (Fragment) OS=Mus musculus OX=10090 GN=Pon1 PE=1 SV=9	3	15	15	15	14	12	11	13	14	15	13	13	14	12	11	13	12	12	12	12	12	10	11	10	13	13	14	14	12	12	11	11	13	14	11	13	11	14	12	11	13	14
P52480;A0A1L1SU37;A0A1L1SQV8;A0A1L1SUV0;A0A1L1SSN6;A0A1L1STV8;A0A1L1ST52;A0A1L1SVH2	P52480;A0A1L1SU37	19;11;9;8;8;8;3;1	19;11;9;8;8;8;3;1	18;11;9;8;8;8;3;1	Pyruvate kinase PKM	Pkm	sp|P52480|KPYM_MOUSE Pyruvate kinase PKM OS=Mus musculus OX=10090 GN=Pkm PE=1 SV=4;tr|A0A1L1SU37|A0A1L1SU37_MOUSE Pyruvate kinase (Fragment) OS=Mus musculus OX=10090 GN=Pkm PE=1 SV=1	8	19	19	18	13	14	12	17	9	8	16	17	14	12	10	10	13	16	11	9	7	10	9	9	10	9	8	7	8	7	6	7	11	11	10	8	8	13	14	12	17	9
P52843	P52843	1	1	1	Bile salt sulfotransferase 1	Sult2a1	sp|P52843|ST2A1_MOUSE Sulfotransferase 2A1 OS=Mus musculus OX=10090 GN=Sult2a1 PE=1 SV=1	1	1	1	1	0	1	0	1	0	0	0	0	0	0	0	1	0	0	0	0	1	0	0	0	0	0	0	0	0	0	0	0	0	0	0	0	0	0	1	0	1	0
P53986	P53986	6	6	6	Monocarboxylate transporter 1	Slc16a1	sp|P53986|MOT1_MOUSE Monocarboxylate transporter 1 OS=Mus musculus OX=10090 GN=Slc16a1 PE=1 SV=1	1	6	6	6	2	6	5	5	3	3	5	5	5	5	6	6	6	4	5	3	3	3	4	4	5	3	4	3	4	4	3	4	5	5	3	4	3	2	6	5	5	3
P54116	P54116	11	11	11	Erythrocyte band 7 integral membrane protein	Stom	sp|P54116|STOM_MOUSE Stomatin OS=Mus musculus OX=10090 GN=Stom PE=1 SV=3	1	11	11	11	6	9	10	7	6	8	7	8	10	8	9	8	10	10	8	6	6	7	8	7	8	5	7	3	7	7	9	8	7	9	7	6	7	6	9	10	7	6
P55065;A2A5K2;A2A5K3;A2A5K4	P55065;A2A5K2	12;11;3;2	12;11;3;2	12;11;3;2	Phospholipid transfer protein	Pltp	sp|P55065|PLTP_MOUSE Phospholipid transfer protein OS=Mus musculus OX=10090 GN=Pltp PE=1 SV=1;tr|A2A5K2|A2A5K2_MOUSE Phospholipid transfer protein OS=Mus musculus OX=10090 GN=Pltp PE=1 SV=1	4	12	12	12	7	10	10	11	4	4	7	10	9	11	10	10	10	11	10	7	7	5	10	8	9	7	7	6	9	8	10	9	10	10	5	7	8	7	10	10	11	4
P55284	P55284	7	7	7	Cadherin-5	Cdh5	sp|P55284|CADH5_MOUSE Cadherin-5 OS=Mus musculus OX=10090 GN=Cdh5 PE=1 SV=2	1	7	7	7	3	5	3	6	3	2	3	5	6	4	3	3	2	2	0	5	4	3	4	0	3	3	1	3	0	2	2	2	4	2	1	2	4	3	5	3	6	3
P56480	P56480	10	10	10	ATP synthase subunit beta, mitochondrial	Atp5b	sp|P56480|ATPB_MOUSE ATP synthase subunit beta, mitochondrial OS=Mus musculus OX=10090 GN=Atp5f1b PE=1 SV=2	1	10	10	10	1	6	3	5	0	1	5	5	3	4	4	2	2	2	1	0	0	0	0	1	1	3	0	1	1	2	0	1	3	4	1	2	0	1	6	3	5	0
P59999;Q3TX55;E9PWA7	P59999;Q3TX55;E9PWA7	2;1;1	2;1;1	2;1;1	Actin-related protein 2/3 complex subunit 4	Arpc4	sp|P59999|ARPC4_MOUSE Actin-related protein 2/3 complex subunit 4 OS=Mus musculus OX=10090 GN=Arpc4 PE=1 SV=3;tr|Q3TX55|Q3TX55_MOUSE Actin-related protein 2/3 complex subunit 4 OS=Mus musculus OX=10090 GN=Arpc4 PE=1 SV=1;tr|E9PWA7|E9PWA7_MOUSE Actin-relate	3	2	2	2	1	2	1	1	0	0	2	2	2	0	1	1	2	2	1	0	0	0	0	0	1	0	1	1	1	0	0	0	1	2	1	1	1	1	2	1	1	0
P60710;E9Q5F4;E9Q1F2;G3UZ07;F8WGM8;E9Q2D1;Q8BFZ3;F6WX90;E9Q3M9	P60710;E9Q5F4;E9Q1F2;G3UZ07	21;15;15;12;5;5;5;3;1	21;15;15;12;5;5;5;3;1	1;1;1;0;0;1;0;0;0	Actin, cytoplasmic 1;Actin, cytoplasmic 1, N-terminally processed	Actb;Actg1	sp|P60710|ACTB_MOUSE Actin, cytoplasmic 1 OS=Mus musculus OX=10090 GN=Actb PE=1 SV=1;tr|E9Q5F4|E9Q5F4_MOUSE Actin, cytoplasmic 1 (Fragment) OS=Mus musculus OX=10090 GN=Actb PE=1 SV=1;tr|E9Q1F2|E9Q1F2_MOUSE Actin, cytoplasmic 1 OS=Mus musculus OX=10090 GN=A	9	21	21	1	21	20	21	21	20	21	21	21	21	21	21	20	21	21	21	19	20	19	19	18	19	21	20	19	20	19	19	20	20	21	16	19	18	21	20	21	21	20
P60766;A0A2R8VH29;A0A1B0GSL4;G3UZM2;D3Z3L1;F2Z463;D3YX61;P84096;Q8R527;Q9ER71	P60766	4;1;1;1;1;1;1;1;1;1	3;0;0;0;0;0;0;0;0;0	3;0;0;0;0;0;0;0;0;0	Cell division control protein 42 homolog	Cdc42	sp|P60766|CDC42_MOUSE Cell division control protein 42 homolog OS=Mus musculus OX=10090 GN=Cdc42 PE=1 SV=2	10	4	3	3	2	3	2	1	2	2	1	2	3	1	2	3	2	1	3	0	1	1	2	2	1	2	2	1	2	2	2	1	3	2	1	2	2	2	2	1	1	2
P61027	P61027	2	1	1	Ras-related protein Rab-10	Rab10	sp|P61027|RAB10_MOUSE Ras-related protein Rab-10 OS=Mus musculus OX=10090 GN=Rab10 PE=1 SV=1	1	2	1	1	1	2	2	1	1	1	2	1	1	1	1	0	1	2	2	1	1	1	1	1	1	1	1	0	0	1	1	2	1	1	0	0	0	1	1	1	1	1
P84078;P61205;Q8BSL7;D3YV25;E9Q2C2	P84078;P61205;Q8BSL7	6;6;5;1;1	6;6;5;1;1	2;2;2;0;0	ADP-ribosylation factor 1;ADP-ribosylation factor 3;ADP-ribosylation factor 2	Arf1;Arf3;Arf2	sp|P84078|ARF1_MOUSE ADP-ribosylation factor 1 OS=Mus musculus OX=10090 GN=Arf1 PE=1 SV=2;sp|P61205|ARF3_MOUSE ADP-ribosylation factor 3 OS=Mus musculus OX=10090 GN=Arf3 PE=2 SV=2;sp|Q8BSL7|ARF2_MOUSE ADP-ribosylation factor 2 OS=Mus musculus OX=10090 GN=A	5	6	6	2	4	4	2	4	4	5	3	4	3	3	3	2	3	4	2	0	3	2	1	1	1	4	2	3	1	1	1	0	1	2	3	1	2	4	4	2	4	4
P61358;A2A4Q0	P61358	3;1	3;1	3;1	60S ribosomal protein L27	Rpl27	sp|P61358|RL27_MOUSE 60S ribosomal protein L27 OS=Mus musculus OX=10090 GN=Rpl27 PE=1 SV=2	2	3	3	3	2	0	0	1	2	2	2	0	2	0	0	0	1	1	0	1	1	1	2	1	2	3	2	2	1	1	0	1	0	0	0	0	1	2	0	0	1	2
P61750;E9Q798;F6UFB9	P61750;E9Q798	5;3;1	1;1;1	1;1;1	ADP-ribosylation factor 4	Arf4	sp|P61750|ARF4_MOUSE ADP-ribosylation factor 4 OS=Mus musculus OX=10090 GN=Arf4 PE=1 SV=2;tr|E9Q798|E9Q798_MOUSE ADP-ribosylation factor 4 OS=Mus musculus OX=10090 GN=Arf4 PE=1 SV=1	3	5	1	1	3	1	0	1	1	2	1	1	1	0	0	0	0	1	1	0	0	1	0	1	1	2	2	2	0	1	0	0	0	0	1	0	2	1	0	0	0	0
P61982	P61982	7	4	3	14-3-3 protein gamma;14-3-3 protein gamma, N-terminally processed	Ywhag	sp|P61982|1433G_MOUSE 14-3-3 protein gamma OS=Mus musculus OX=10090 GN=Ywhag PE=1 SV=2	1	7	4	3	4	6	4	5	3	4	5	6	6	5	4	4	5	6	5	1	2	4	3	4	2	5	4	3	5	4	3	4	6	5	3	5	3	1	3	2	3	0
P62242	P62242	6	6	6	40S ribosomal protein S8	Rps8	sp|P62242|RS8_MOUSE 40S ribosomal protein S8 OS=Mus musculus OX=10090 GN=Rps8 PE=1 SV=2	1	6	6	6	1	1	0	0	1	2	4	3	4	0	0	0	0	0	0	0	0	0	1	0	5	4	1	3	0	0	1	0	0	2	4	4	5	1	1	0	0	1
P62259;D6REF3;F6WA09	P62259;D6REF3;F6WA09	8;5;4	6;4;3	6;4;3	14-3-3 protein epsilon	Ywhae	sp|P62259|1433E_MOUSE 14-3-3 protein epsilon OS=Mus musculus OX=10090 GN=Ywhae PE=1 SV=1;tr|D6REF3|D6REF3_MOUSE 14-3-3 protein epsilon OS=Mus musculus OX=10090 GN=Ywhae PE=1 SV=1;tr|F6WA09|F6WA09_MOUSE 14-3-3 protein epsilon (Fragment) OS=Mus musculus OX=1	3	8	6	6	4	8	4	5	6	4	6	6	6	5	4	5	6	7	6	1	2	4	3	2	2	4	4	4	3	4	3	3	5	5	5	3	3	2	6	2	3	4
P62715;P63330	P62715;P63330	3;2	3;2	3;2	Serine/threonine-protein phosphatase 2A catalytic subunit beta isoform;Serine/threonine-protein phosphatase 2A catalytic subunit alpha isoform	Ppp2cb;Ppp2ca	sp|P62715|PP2AB_MOUSE Serine/threonine-protein phosphatase 2A catalytic subunit beta isoform OS=Mus musculus OX=10090 GN=Ppp2cb PE=1 SV=1;sp|P63330|PP2AA_MOUSE Serine/threonine-protein phosphatase 2A catalytic subunit alpha isoform OS=Mus musculus OX=10090	2	3	3	3	2	0	0	0	1	2	0	0	0	0	1	0	0	0	0	0	0	0	0	0	0	1	0	2	0	0	0	1	1	0	0	1	1	2	0	0	0	1
P63268;P62737;D3Z2K3;A0A494B9T3;D3YZY0;A0A0U1RQ96	P63268;P62737;D3Z2K3;A0A494B9T3;D3YZY0	13;13;10;10;10;4	1;1;1;1;1;1	1;1;1;1;1;1	Actin, gamma-enteric smooth muscle;Actin, aortic smooth muscle	Actg2;Acta2	sp|P63268|ACTH_MOUSE Actin, gamma-enteric smooth muscle OS=Mus musculus OX=10090 GN=Actg2 PE=1 SV=1;sp|P62737|ACTA_MOUSE Actin, aortic smooth muscle OS=Mus musculus OX=10090 GN=Acta2 PE=1 SV=1;tr|D3Z2K3|D3Z2K3_MOUSE Actin, gamma-enteric smooth muscle (Frag	6	13	1	1	12	11	11	11	11	11	11	11	11	11	11	11	11	11	11	11	11	10	12	10	11	11	11	10	11	10	10	10	11	11	9	10	9	1	0	0	0	0
P62754	P62754	3	3	3	40S ribosomal protein S6	Rps6	sp|P62754|RS6_MOUSE 40S ribosomal protein S6 OS=Mus musculus OX=10090 GN=Rps6 PE=1 SV=1	1	3	3	3	2	1	0	1	2	1	3	3	3	0	0	1	1	2	1	0	1	0	2	3	3	3	2	3	2	3	1	2	1	2	2	2	2	2	1	0	1	2
P62806	P62806	8	8	8	Histone H4	Hist1h4a	sp|P62806|H4_MOUSE Histone H4 OS=Mus musculus OX=10090 GN=H4c16 PE=1 SV=2	1	8	8	8	7	6	3	2	7	7	5	6	6	0	3	3	2	3	4	6	7	7	6	6	6	6	6	6	6	6	6	5	5	5	6	6	6	7	6	3	2	7
P62818;D3YUT9	P62818	3;1	3;1	3;1	Protein S100-A3	S100a3	sp|P62818|S10A3_MOUSE Protein S100-A3 OS=Mus musculus OX=10090 GN=S100a3 PE=2 SV=1	2	3	3	3	0	0	0	0	0	0	0	3	0	0	0	0	0	0	0	0	0	0	0	0	0	0	0	0	0	0	0	0	0	0	0	0	0	0	0	0	0	0
Q5SW88;P62821;Q5SW87;A0A494BA38;A0A494BBL7;A0A494B945;Q9D1G1;Q5SW86;Q3TYH2;Q9DD03;P55258;Q8K386	Q5SW88;P62821;Q5SW87;A0A494BA38;A0A494BBL7;A0A494B945;Q9D1G1	3;3;2;2;2;2;2;1;1;1;1;1	3;3;2;2;2;2;2;1;1;1;1;1	2;2;1;1;1;1;1;0;0;0;0;0	Ras-related protein Rab-1A;Ras-related protein Rab-1B	Rab1;Rab1A;Rab1b	tr|Q5SW88|Q5SW88_MOUSE RAB1A, member RAS oncogene family OS=Mus musculus OX=10090 GN=Rab1a PE=1 SV=1;sp|P62821|RAB1A_MOUSE Ras-related protein Rab-1A OS=Mus musculus OX=10090 GN=Rab1A PE=1 SV=3;tr|Q5SW87|Q5SW87_MOUSE RAB1A, member RAS oncogene family OS=Mu	12	3	3	2	1	2	1	2	1	1	2	3	1	0	1	0	0	2	1	0	0	1	0	0	1	0	0	1	1	1	1	1	1	1	0	1	1	1	2	1	2	1
Q14AA6;Q61820;P62827	Q14AA6;Q61820;P62827	2;2;2	2;2;2	2;2;2	GTP-binding nuclear protein Ran, testis-specific isoform;GTP-binding nuclear protein Ran	1700009N14Rik;Rasl2-9;Ran	tr|Q14AA6|Q14AA6_MOUSE GTP-binding nuclear protein Ran OS=Mus musculus OX=10090 GN=1700009N14Rik PE=1 SV=1;sp|Q61820|RANT_MOUSE GTP-binding nuclear protein Ran, testis-specific isoform OS=Mus musculus OX=10090 GN=Rasl2-9 PE=2 SV=1;sp|P62827|RAN_MOUSE GTP-b	3	2	2	2	0	0	1	0	0	0	1	1	1	0	0	1	1	1	1	0	0	0	0	0	0	0	1	2	0	0	0	0	0	0	0	0	0	0	0	1	0	0
P62874;H3BKR2	P62874;H3BKR2	5;4	2;2	2;2	Guanine nucleotide-binding protein G(I)/G(S)/G(T) subunit beta-1	Gnb1	sp|P62874|GBB1_MOUSE Guanine nucleotide-binding protein G(I)/G(S)/G(T) subunit beta-1 OS=Mus musculus OX=10090 GN=Gnb1 PE=1 SV=3;tr|H3BKR2|H3BKR2_MOUSE Guanine nucleotide-binding protein G(I)/G(S)/G(T) subunit beta-1 (Fragment) OS=Mus musculus OX=10090 GN=	2	5	2	2	2	3	4	2	0	1	3	4	4	2	4	3	1	4	4	1	1	1	1	1	2	1	1	1	3	2	3	4	5	2	1	2	2	1	1	2	2	0
P62911	P62911	1	1	1	60S ribosomal protein L32	Rpl32	sp|P62911|RL32_MOUSE 60S ribosomal protein L32 OS=Mus musculus OX=10090 GN=Rpl32 PE=1 SV=2	1	1	1	1	0	0	0	0	0	0	1	1	1	0	0	0	0	0	0	0	0	0	1	1	1	0	0	1	0	0	0	0	0	0	0	0	0	0	0	0	0	0
P62918	P62918	3	3	3	60S ribosomal protein L8	Rpl8	sp|P62918|RL8_MOUSE 60S ribosomal protein L8 OS=Mus musculus OX=10090 GN=Rpl8 PE=1 SV=2	1	3	3	3	3	1	0	0	2	2	2	3	3	2	0	1	1	0	0	0	0	0	0	1	2	3	3	3	1	0	0	0	1	1	1	1	2	3	1	0	0	2
P62962;Q5SX49;CON__P02584;J3QMC2	P62962;Q5SX49;CON__P02584	8;5;5;1	8;5;5;1	8;5;5;1	Profilin-1;Profilin	Pfn1	sp|P62962|PROF1_MOUSE Profilin-1 OS=Mus musculus OX=10090 GN=Pfn1 PE=1 SV=2;tr|Q5SX49|Q5SX49_MOUSE Profilin OS=Mus musculus OX=10090 GN=Pfn1 PE=1 SV=1;	4	8	8	8	7	8	5	6	5	5	6	7	7	5	6	6	7	7	6	3	4	6	5	5	5	8	5	5	5	4	5	5	5	6	6	5	6	7	8	5	6	5
P62983;A0A0A6YW67;E9Q9J0;E9Q4P0;E9Q5F6;E9QNP0;Q5SX22;P62984;P0CG49;P0CG50	P62983;A0A0A6YW67;E9Q9J0;E9Q4P0;E9Q5F6;E9QNP0;Q5SX22;P62984;P0CG49;P0CG50	5;3;3;3;3;3;3;3;3;3	5;3;3;3;3;3;3;3;3;3	5;3;3;3;3;3;3;3;3;3	Ubiquitin-40S ribosomal protein S27a;Ubiquitin;40S ribosomal protein S27a;Ubiquitin-60S ribosomal protein L40;Ubiquitin;60S ribosomal protein L40;Polyubiquitin-B;Ubiquitin;Polyubiquitin-C;Ubiquitin;Ubiquitin-related 1;Ubiquitin-related 2	Rps27a;Gm8797;Uba52;Kxd1;Ubc;Ubb	sp|P62983|RS27A_MOUSE Ubiquitin-40S ribosomal protein S27a OS=Mus musculus OX=10090 GN=Rps27a PE=1 SV=2;tr|A0A0A6YW67|A0A0A6YW67_MOUSE Predicted pseudogene 8797 OS=Mus musculus OX=10090 GN=Gm8797 PE=4 SV=1;tr|E9Q9J0|E9Q9J0_MOUSE Ubiquitin-60S ribosomal pro	10	5	5	5	3	2	3	3	3	3	4	3	4	3	3	3	3	3	3	3	3	3	4	4	5	3	4	4	3	4	3	3	3	4	3	3	2	3	2	3	3	3
Q3TLP8;P63001;P60764;A2AC13;Q05144;A0A2R8VHH0	Q3TLP8;P63001;P60764;A2AC13;Q05144	7;7;5;4;4;2	7;7;5;4;4;2	6;6;4;4;3;2	Ras-related C3 botulinum toxin substrate 1;Ras-related C3 botulinum toxin substrate 3;Ras-related C3 botulinum toxin substrate 2	Rac1;Rac3;Rac2	tr|Q3TLP8|Q3TLP8_MOUSE Ras-related C3 botulinum toxin substrate 1 OS=Mus musculus OX=10090 GN=Rac1 PE=1 SV=1;sp|P63001|RAC1_MOUSE Ras-related C3 botulinum toxin substrate 1 OS=Mus musculus OX=10090 GN=Rac1 PE=1 SV=1;sp|P60764|RAC3_MOUSE Ras-related C3 botu	6	7	7	6	4	6	5	5	3	4	5	3	5	3	5	2	5	7	7	2	1	2	4	3	4	4	3	4	5	4	4	3	4	5	1	4	3	4	6	5	5	3
P63017;Q504P4;D3Z5E2;P17156;Q61696;P16627;P17879	P63017;Q504P4	24;23;7;7;3;3;3	24;23;7;7;3;3;3	22;21;6;5;2;1;2	Heat shock cognate 71 kDa protein	Hspa8	sp|P63017|HSP7C_MOUSE Heat shock cognate 71 kDa protein OS=Mus musculus OX=10090 GN=Hspa8 PE=1 SV=1;tr|Q504P4|Q504P4_MOUSE Heat shock cognate 71 kDa protein OS=Mus musculus OX=10090 GN=Hspa8 PE=1 SV=1	7	24	24	22	15	20	18	18	13	15	18	19	20	17	19	14	19	19	21	11	13	13	14	13	16	16	15	16	18	18	17	20	17	21	14	14	18	15	20	18	18	13
P63024;B0QZN5;P63044	P63024;B0QZN5;P63044	2;1;1	2;1;1	2;1;1	Vesicle-associated membrane protein 3;Vesicle-associated membrane protein 2	Vamp3;Vamp2	sp|P63024|VAMP3_MOUSE Vesicle-associated membrane protein 3 OS=Mus musculus OX=10090 GN=Vamp3 PE=1 SV=1;tr|B0QZN5|B0QZN5_MOUSE Vesicle-associated membrane protein 2 OS=Mus musculus OX=10090 GN=Vamp2 PE=1 SV=1;sp|P63044|VAMP2_MOUSE Vesicle-associated membra	3	2	2	2	0	2	1	1	0	0	1	1	1	1	1	1	1	1	0	0	0	0	1	1	0	0	0	0	0	0	0	0	0	1	0	0	0	0	2	1	1	0
P63038	P63038	2	2	2	60 kDa heat shock protein, mitochondrial	Hspd1	sp|P63038|CH60_MOUSE 60 kDa heat shock protein, mitochondrial OS=Mus musculus OX=10090 GN=Hspd1 PE=1 SV=1	1	2	2	2	0	2	2	2	0	0	1	1	2	2	1	1	2	2	2	2	0	0	0	0	1	1	0	1	0	0	0	0	2	2	1	1	0	0	2	2	2	0
P63101;A0A2I3BQ03;D3YXN6;D3YXF4;D3YW45	P63101;A0A2I3BQ03	12;10;4;3;1	12;10;4;3;1	9;9;3;3;1	14-3-3 protein zeta/delta	Ywhaz	sp|P63101|1433Z_MOUSE 14-3-3 protein zeta/delta OS=Mus musculus OX=10090 GN=Ywhaz PE=1 SV=1;tr|A0A2I3BQ03|A0A2I3BQ03_MOUSE 14-3-3 protein zeta/delta (Fragment) OS=Mus musculus OX=10090 GN=Ywhaz PE=1 SV=1	5	12	12	9	8	7	10	6	9	9	9	9	8	9	11	7	8	9	9	6	7	6	7	6	7	9	7	6	7	8	10	10	8	8	7	8	8	8	7	10	6	9
P63260;G3UYG0;E9Q606;B1ATY1	P63260	21;10;9;9	1;1;0;1	1;1;0;1	Actin, cytoplasmic 2;Actin, cytoplasmic 2, N-terminally processed	Actg1	sp|P63260|ACTG_MOUSE Actin, cytoplasmic 2 OS=Mus musculus OX=10090 GN=Actg1 PE=1 SV=1	4	21	1	1	21	20	21	21	20	21	21	21	21	21	21	20	21	21	21	19	20	19	19	18	19	21	20	19	20	19	19	20	20	21	16	19	18	1	1	1	1	1
P68033;P68134;A0A1D5RM20	P68033;P68134;A0A1D5RM20	13;13;9	2;2;2	0;0;0	Actin, alpha cardiac muscle 1;Actin, alpha skeletal muscle	Actc1;Acta1	sp|P68033|ACTC_MOUSE Actin, alpha cardiac muscle 1 OS=Mus musculus OX=10090 GN=Actc1 PE=1 SV=1;sp|P68134|ACTS_MOUSE Actin, alpha skeletal muscle OS=Mus musculus OX=10090 GN=Acta1 PE=1 SV=1;tr|A0A1D5RM20|A0A1D5RM20_MOUSE Actin, alpha skeletal muscle (Fragme	3	13	2	0	12	12	12	12	12	12	12	12	12	12	12	12	12	12	12	12	12	11	13	11	12	12	12	11	12	11	11	11	12	12	10	11	10	1	1	1	1	1
P68254	P68254	4	1	1	14-3-3 protein theta	Ywhaq	sp|P68254|1433T_MOUSE 14-3-3 protein theta OS=Mus musculus OX=10090 GN=Ywhaq PE=1 SV=1	1	4	1	1	3	3	4	3	4	4	3	4	4	3	4	3	3	4	4	2	3	3	3	3	4	4	3	3	3	2	3	4	4	4	4	4	3	1	1	1	1	1
P68369;P68373;P05214;Q9JJZ2	P68369;P68373;P05214	18;17;14;8	1;1;1;1	1;1;1;1	Tubulin alpha-1A chain;Tubulin alpha-1C chain;Tubulin alpha-3 chain	Tuba1a;Tuba1c;Tuba3a	sp|P68369|TBA1A_MOUSE Tubulin alpha-1A chain OS=Mus musculus OX=10090 GN=Tuba1a PE=1 SV=1;sp|P68373|TBA1C_MOUSE Tubulin alpha-1C chain OS=Mus musculus OX=10090 GN=Tuba1c PE=1 SV=1;sp|P05214|TBA3_MOUSE Tubulin alpha-3 chain OS=Mus musculus OX=10090 GN=Tuba3	4	18	1	1	15	13	12	13	15	15	14	13	16	12	14	11	14	13	10	11	11	10	4	5	10	15	12	16	12	14	10	8	13	13	9	7	8	0	1	1	1	0
P68372;Q9D6F9;Q922F4;G3UZR1	P68372;Q9D6F9	16;12;6;2	13;10;3;2	4;3;0;0	Tubulin beta-4B chain;Tubulin beta-4A chain	Tubb4b;Tubb4a	sp|P68372|TBB4B_MOUSE Tubulin beta-4B chain OS=Mus musculus OX=10090 GN=Tubb4b PE=1 SV=1;sp|Q9D6F9|TBB4A_MOUSE Tubulin beta-4A chain OS=Mus musculus OX=10090 GN=Tubb4a PE=1 SV=3	4	16	13	4	13	14	11	12	10	15	11	14	11	11	13	14	9	11	12	6	12	10	8	4	9	12	11	13	13	11	9	11	10	12	7	7	11	10	11	9	9	8
P68510	P68510	10	8	7	14-3-3 protein eta	Ywhah	sp|P68510|1433F_MOUSE 14-3-3 protein eta OS=Mus musculus OX=10090 GN=Ywhah PE=1 SV=2	1	10	8	7	5	8	8	8	5	5	8	7	10	7	7	7	9	8	9	3	6	5	6	5	6	5	8	7	10	8	8	8	9	8	5	3	4	3	6	6	6	3
P70274;E0CX80;E0CY03;E0CZ76	P70274;E0CX80	3;2;1;1	3;2;1;1	3;2;1;1	Selenoprotein P	Sepp1	sp|P70274|SEPP1_MOUSE Selenoprotein P OS=Mus musculus OX=10090 GN=Selenop PE=1 SV=3;tr|E0CX80|E0CX80_MOUSE Selenoprotein P (Fragment) OS=Mus musculus OX=10090 GN=Selenop PE=1 SV=2	4	3	3	3	0	1	1	1	1	2	3	3	1	0	0	1	1	0	0	0	1	0	0	2	3	2	0	3	1	0	0	0	0	1	3	3	2	0	1	1	1	1
P70375	P70375	10	10	10	Coagulation factor VII;Factor VII light chain;Factor VII heavy chain	F7	sp|P70375|FA7_MOUSE Coagulation factor VII OS=Mus musculus OX=10090 GN=F7 PE=1 SV=1	1	10	10	10	7	4	1	6	7	8	2	3	4	1	1	1	2	1	1	7	8	9	2	1	4	8	5	5	4	5	2	7	5	4	5	3	6	7	4	1	6	7
P70663;A0A0G2JFH7	P70663	21;3	21;3	21;3	SPARC-like protein 1	Sparcl1	sp|P70663|SPRL1_MOUSE SPARC-like protein 1 OS=Mus musculus OX=10090 GN=Sparcl1 PE=1 SV=3	2	21	21	21	8	6	0	5	10	11	7	8	6	3	0	3	6	5	3	3	5	5	13	8	12	5	5	4	17	16	11	19	12	18	10	11	9	8	6	0	5	10
P82198;Q3UXJ2	P82198;Q3UXJ2	2;1	2;1	2;1	Transforming growth factor-beta-induced protein ig-h3	Tgfbi	sp|P82198|BGH3_MOUSE Transforming growth factor-beta-induced protein ig-h3 OS=Mus musculus OX=10090 GN=Tgfbi PE=1 SV=1;tr|Q3UXJ2|Q3UXJ2_MOUSE Transforming growth factor-beta-induced protein ig-h3 OS=Mus musculus OX=10090 GN=Tgfbi PE=1 SV=1	2	2	2	2	1	0	1	1	1	0	0	1	1	0	0	0	1	1	0	1	0	1	0	0	2	2	1	2	0	0	0	0	0	0	2	1	1	1	0	1	1	1
P84084	P84084	6	2	1	ADP-ribosylation factor 5	Arf5	sp|P84084|ARF5_MOUSE ADP-ribosylation factor 5 OS=Mus musculus OX=10090 GN=Arf5 PE=1 SV=2	1	6	2	1	4	3	2	3	3	4	3	2	3	1	2	2	2	3	3	1	1	3	2	1	1	3	4	4	1	2	1	1	2	2	2	1	3	2	1	1	1	1
P97290;A2ATR8;CON__P50448	P97290;A2ATR8	9;6;1	9;6;1	9;6;1	Plasma protease C1 inhibitor	Serping1	sp|P97290|IC1_MOUSE Plasma protease C1 inhibitor OS=Mus musculus OX=10090 GN=Serping1 PE=1 SV=3;tr|A2ATR8|A2ATR8_MOUSE Plasma protease C1 inhibitor OS=Mus musculus OX=10090 GN=Serping1 PE=1 SV=1	3	9	9	9	7	8	6	7	7	6	7	8	6	6	7	9	7	7	6	7	7	7	7	7	8	6	6	7	4	7	4	3	7	6	9	9	8	7	8	6	7	7
P97298;F6S1M4;B7ZC25;E9PWS2;Q5ND37;CON__Q95121	P97298;F6S1M4;B7ZC25	5;3;3;2;1;1	5;3;3;2;1;1	5;3;3;2;1;1	Pigment epithelium-derived factor	Serpinf1	sp|P97298|PEDF_MOUSE Pigment epithelium-derived factor OS=Mus musculus OX=10090 GN=Serpinf1 PE=1 SV=2;tr|F6S1M4|F6S1M4_MOUSE Pigment epithelium-derived factor (Fragment) OS=Mus musculus OX=10090 GN=Serpinf1 PE=1 SV=1;tr|B7ZC25|B7ZC25_MOUSE Pigment epitheli	6	5	5	5	4	2	0	1	3	3	1	0	1	1	1	1	0	1	0	4	5	5	0	0	0	4	2	3	0	0	0	0	0	0	2	0	0	4	2	0	1	3
P97333	P97333	7	7	7	Neuropilin-1	Nrp1	sp|P97333|NRP1_MOUSE Neuropilin-1 OS=Mus musculus OX=10090 GN=Nrp1 PE=1 SV=2	1	7	7	7	0	0	0	0	1	0	0	0	0	0	0	0	0	0	0	0	2	2	4	1	7	1	1	0	0	2	0	0	1	3	3	1	1	0	0	0	0	1
P97350	P97350	5	5	5	Plakophilin-1	Pkp1	sp|P97350|PKP1_MOUSE Plakophilin-1 OS=Mus musculus OX=10090 GN=Pkp1 PE=1 SV=1	1	5	5	5	0	3	0	0	0	0	5	3	0	0	0	0	0	0	0	0	0	0	0	0	0	0	0	0	0	0	2	0	3	1	1	0	0	0	3	0	0	0
P97363	P97363	1	1	1	Serine palmitoyltransferase 2	Sptlc2	sp|P97363|SPTC2_MOUSE Serine palmitoyltransferase 2 OS=Mus musculus OX=10090 GN=Sptlc2 PE=1 SV=2	1	1	1	1	1	1	1	1	1	1	1	1	1	1	1	1	1	1	1	1	1	1	1	1	1	1	1	1	1	1	1	1	1	1	1	1	1	1	1	1	1	1
P97861	P97861	36	2	2	Keratin, type II cuticular Hb6	Krt86	sp|P97861|KRT86_MOUSE Keratin, type II cuticular Hb6 OS=Mus musculus OX=10090 GN=Krt86 PE=2 SV=2	1	36	2	2	0	22	3	20	1	1	1	30	2	1	2	1	1	1	1	1	1	1	1	11	1	1	1	0	1	1	8	1	10	1	5	4	1	0	0	0	0	0
P98063;E9Q5B9;G3X9F5;Q9WVM6;Q62381;A0A2I3BQB3;A0A2I3BRJ8	P98063	17;2;2;2;2;1;1	17;2;2;2;2;1;1	17;2;2;2;2;1;1	Bone morphogenetic protein 1	Bmp1	sp|P98063|BMP1_MOUSE Bone morphogenetic protein 1 OS=Mus musculus OX=10090 GN=Bmp1 PE=1 SV=2	7	17	17	17	11	1	0	1	16	15	3	9	4	0	0	0	2	2	1	1	3	1	4	1	6	11	6	11	0	1	3	2	3	4	14	8	14	11	1	0	1	16
P98064;A0A2R8VHR3	P98064;A0A2R8VHR3	24;15	24;15	24;15	Mannan-binding lectin serine protease 1;Mannan-binding lectin serine protease 1 heavy chain;Mannan-binding lectin serine protease 1 light chain	Masp1	sp|P98064|MASP1_MOUSE Mannan-binding lectin serine protease 1 OS=Mus musculus OX=10090 GN=Masp1 PE=1 SV=2;tr|A0A2R8VHR3|A0A2R8VHR3_MOUSE Mannan-binding lectin serine protease 1 OS=Mus musculus OX=10090 GN=Masp1 PE=1 SV=1	2	24	24	24	21	7	6	11	19	22	14	17	16	7	6	6	12	9	4	16	21	21	18	18	20	23	21	21	8	7	9	13	13	13	20	19	17	21	7	6	11	19
P98086	P98086	11	11	11	Complement C1q subcomponent subunit A	C1qa	sp|P98086|C1QA_MOUSE Complement C1q subcomponent subunit A OS=Mus musculus OX=10090 GN=C1qa PE=1 SV=2	1	11	11	11	10	10	10	10	9	8	9	11	9	8	8	11	8	9	7	8	11	9	8	8	10	10	8	6	7	8	6	8	9	9	8	10	10	10	10	10	10	9
P99024;Q9CWF2;Q9ERD7;A0A1D5RM76	P99024;Q9CWF2;Q9ERD7	14;11;8;1	2;1;1;1	1;0;0;0	Tubulin beta-5 chain;Tubulin beta-2B chain;Tubulin beta-3 chain	Tubb5;Tubb2b;Tubb3	sp|P99024|TBB5_MOUSE Tubulin beta-5 chain OS=Mus musculus OX=10090 GN=Tubb5 PE=1 SV=1;sp|Q9CWF2|TBB2B_MOUSE Tubulin beta-2B chain OS=Mus musculus OX=10090 GN=Tubb2b PE=1 SV=1;sp|Q9ERD7|TBB3_MOUSE Tubulin beta-3 chain OS=Mus musculus OX=10090 GN=Tubb3 PE=1	4	14	2	1	11	11	10	11	9	13	9	11	10	10	11	12	8	9	11	6	10	9	7	5	8	11	8	11	11	9	8	9	8	11	7	7	10	0	1	1	1	1
P99026	P99026	3	3	3	Proteasome subunit beta type-4	Psmb4	sp|P99026|PSB4_MOUSE Proteasome subunit beta type-4 OS=Mus musculus OX=10090 GN=Psmb4 PE=1 SV=1	1	3	3	3	1	2	1	1	1	1	1	1	1	1	1	1	0	2	2	1	1	1	1	0	1	1	0	1	1	2	0	2	2	3	0	1	1	1	2	1	1	1
P99027;A0A5F8MPY2	P99027;A0A5F8MPY2	6;4	6;4	6;4	60S acidic ribosomal protein P2	Rplp2	sp|P99027|RLA2_MOUSE 60S acidic ribosomal protein P2 OS=Mus musculus OX=10090 GN=Rplp2 PE=1 SV=3;tr|A0A5F8MPY2|A0A5F8MPY2_MOUSE 60S acidic ribosomal protein P2 OS=Mus musculus OX=10090 GN=Rplp2-ps1 PE=3 SV=1	2	6	6	6	6	0	1	1	6	6	0	2	2	1	0	0	1	1	1	4	6	6	1	0	3	6	6	5	2	1	3	0	2	1	5	2	4	6	0	1	1	6
Q00623;A0A1L1STX7;CON__P15497	Q00623	31;7;2	31;7;2	31;7;2	Apolipoprotein A-I;Proapolipoprotein A-I;Truncated apolipoprotein A-I	Apoa1	sp|Q00623|APOA1_MOUSE Apolipoprotein A-I OS=Mus musculus OX=10090 GN=Apoa1 PE=1 SV=2	3	31	31	31	24	24	23	26	23	22	20	23	22	25	23	29	26	23	29	25	23	22	22	23	26	21	21	23	21	22	23	21	24	24	22	23	25	24	24	23	26	23
Q00897	Q00897	14	3	3	Alpha-1-antitrypsin 1-4	Serpina1d	sp|Q00897|A1AT4_MOUSE Alpha-1-antitrypsin 1-4 OS=Mus musculus OX=10090 GN=Serpina1d PE=1 SV=1	1	14	3	3	9	10	9	11	9	10	10	11	12	13	11	13	10	10	12	11	10	12	12	11	12	10	10	9	9	11	11	10	10	11	10	8	10	2	2	1	3	1
Q01149;E0CXI2	Q01149	10;1	10;1	10;1	Collagen alpha-2(I) chain	Col1a2	sp|Q01149|CO1A2_MOUSE Collagen alpha-2(I) chain OS=Mus musculus OX=10090 GN=Col1a2 PE=1 SV=2	2	10	10	10	2	1	1	1	0	2	2	1	2	1	2	1	0	0	0	4	7	6	1	1	2	5	4	5	0	1	0	0	2	0	10	9	8	2	1	1	1	0
Q01279;Q9WVF5	Q01279;Q9WVF5	11;10	11;10	11;10	Epidermal growth factor receptor	Egfr	sp|Q01279|EGFR_MOUSE Epidermal growth factor receptor OS=Mus musculus OX=10090 GN=Egfr PE=1 SV=1;tr|Q9WVF5|Q9WVF5_MOUSE Receptor protein-tyrosine kinase OS=Mus musculus OX=10090 GN=Egfr PE=1 SV=1	2	11	11	11	4	7	6	6	5	7	6	10	7	4	6	9	3	4	4	6	3	4	3	6	3	5	2	4	0	4	4	3	2	3	5	8	5	4	7	6	6	5
Q01339;I7HJR3;I7HPW5;CON__P17690	Q01339	21;9;2;1	21;9;2;1	21;9;2;1	Beta-2-glycoprotein 1	Apoh	sp|Q01339|APOH_MOUSE Beta-2-glycoprotein 1 OS=Mus musculus OX=10090 GN=Apoh PE=1 SV=1	4	21	21	21	18	20	19	18	19	17	20	19	20	19	21	19	20	20	19	19	19	17	11	17	19	18	15	18	15	16	18	13	18	17	17	18	15	18	20	19	18	19
Q01853	Q01853	13	13	13	Transitional endoplasmic reticulum ATPase	Vcp	sp|Q01853|TERA_MOUSE Transitional endoplasmic reticulum ATPase OS=Mus musculus OX=10090 GN=Vcp PE=1 SV=4	1	13	13	13	4	10	10	7	5	3	8	6	7	6	10	9	10	9	9	2	4	2	4	2	6	3	2	1	4	4	6	6	7	6	2	2	0	4	10	10	7	5
Q02013	Q02013	3	3	3	Aquaporin-1	Aqp1	sp|Q02013|AQP1_MOUSE Aquaporin-1 OS=Mus musculus OX=10090 GN=Aqp1 PE=1 SV=3	1	3	3	3	3	3	3	3	3	3	3	3	3	3	3	3	3	3	3	2	2	3	3	3	3	3	3	3	3	3	2	3	3	2	2	2	3	3	3	3	3	3
Q02053	Q02053	1	1	1	Ubiquitin-like modifier-activating enzyme 1	Uba1	sp|Q02053|UBA1_MOUSE Ubiquitin-like modifier-activating enzyme 1 OS=Mus musculus OX=10090 GN=Uba1 PE=1 SV=1	1	1	1	1	0	1	0	1	0	1	0	1	1	0	0	0	0	0	0	0	0	0	0	0	0	0	0	0	0	0	0	0	0	1	0	0	0	0	1	0	1	0
Q02105	Q02105	5	5	5	Complement C1q subcomponent subunit C	C1qc	sp|Q02105|C1QC_MOUSE Complement C1q subcomponent subunit C OS=Mus musculus OX=10090 GN=C1qc PE=1 SV=2	1	5	5	5	4	4	4	4	4	4	4	4	4	4	4	4	4	4	5	4	4	4	3	3	4	4	4	4	4	5	4	4	4	4	4	4	4	4	4	4	4	4
Q02257	Q02257	9	9	9	Junction plakoglobin	Jup	sp|Q02257|PLAK_MOUSE Junction plakoglobin OS=Mus musculus OX=10090 GN=Jup PE=1 SV=3	1	9	9	9	0	5	3	2	0	2	9	4	3	0	1	1	1	5	2	0	0	0	5	3	0	0	0	0	0	2	1	0	6	4	6	2	3	0	5	3	2	0
Q03157	Q03157	11	11	11	Amyloid-like protein 1;C30	Aplp1	sp|Q03157|APLP1_MOUSE Amyloid beta precursor like protein 1 OS=Mus musculus OX=10090 GN=Aplp1 PE=1 SV=2	1	11	11	11	5	0	0	0	7	6	11	10	10	0	0	0	6	4	8	2	5	6	7	7	11	11	4	8	10	9	7	7	6	3	6	8	8	5	0	0	0	7
Q03265;D3Z6F5;D6RJ16	Q03265;D3Z6F5	9;8;2	9;8;2	9;8;2	ATP synthase subunit alpha, mitochondrial;ATP synthase subunit alpha	Atp5a1	sp|Q03265|ATPA_MOUSE ATP synthase subunit alpha, mitochondrial OS=Mus musculus OX=10090 GN=Atp5f1a PE=1 SV=1;tr|D3Z6F5|D3Z6F5_MOUSE ATP synthase subunit alpha OS=Mus musculus OX=10090 GN=Atp5a1 PE=1 SV=1	3	9	9	9	1	6	6	4	2	2	4	6	5	5	6	6	5	3	3	0	1	0	1	1	2	1	2	2	3	0	0	2	4	3	2	2	3	1	6	6	4	2
Q03734	Q03734	13	5	4	Serine protease inhibitor A3M	Serpina3m	sp|Q03734|SPA3M_MOUSE Serine protease inhibitor A3M OS=Mus musculus OX=10090 GN=Serpina3m PE=1 SV=2	1	13	5	4	8	11	10	11	8	7	11	12	12	12	12	11	12	9	8	11	9	8	10	10	11	7	7	8	10	10	9	8	10	10	9	8	7	1	3	3	3	0
Q04857	Q04857	8	8	8	Collagen alpha-1(VI) chain	Col6a1	sp|Q04857|CO6A1_MOUSE Collagen alpha-1(VI) chain OS=Mus musculus OX=10090 GN=Col6a1 PE=1 SV=1	1	8	8	8	5	1	0	3	6	6	5	6	4	1	2	1	1	2	1	3	5	4	3	2	4	3	3	5	2	6	3	2	2	5	4	3	5	5	1	0	3	6
Q05020	Q05020	2	2	2	Apolipoprotein C-II	Apoc2	sp|Q05020|APOC2_MOUSE Apolipoprotein C-II OS=Mus musculus OX=10090 GN=Apoc2 PE=2 SV=1	1	2	2	2	2	2	1	1	2	1	1	1	2	2	2	2	1	2	2	2	2	1	1	1	1	2	2	2	2	2	2	2	2	2	2	2	2	2	2	1	1	2
Q06770	Q06770	5	5	5	Corticosteroid-binding globulin	Serpina6	sp|Q06770|CBG_MOUSE Corticosteroid-binding globulin OS=Mus musculus OX=10090 GN=Serpina6 PE=1 SV=1	1	5	5	5	0	1	1	0	1	1	1	2	1	0	1	1	1	0	1	0	1	0	1	1	3	1	0	1	1	1	2	2	0	1	0	0	1	0	1	1	0	1
Q06890;E9PUU2;E9PXG5;E9Q8Y5;E9Q9B8;E9Q2G2	Q06890;E9PUU2;E9PXG5;E9Q8Y5;E9Q9B8	24;15;15;15;13;10	24;15;15;15;13;10	24;15;15;15;13;10	Clusterin;Clusterin beta chain;Clusterin alpha chain	Clu	sp|Q06890|CLUS_MOUSE Clusterin OS=Mus musculus OX=10090 GN=Clu PE=1 SV=1;tr|E9PUU2|E9PUU2_MOUSE Clusterin (Fragment) OS=Mus musculus OX=10090 GN=Clu PE=1 SV=1;tr|E9PXG5|E9PXG5_MOUSE Clusterin (Fragment) OS=Mus musculus OX=10090 GN=Clu PE=1 SV=1;tr|E9Q8Y5|E	6	24	24	24	23	16	19	18	23	20	20	21	18	17	16	16	19	18	20	22	19	18	21	17	21	21	19	19	18	18	18	18	20	17	20	19	20	23	16	19	18	23
Q07235;A0A087WQ70;A0A087WQM1	Q07235;A0A087WQ70	6;4;2	6;4;2	6;4;2	Glia-derived nexin	Serpine2	sp|Q07235|GDN_MOUSE Glia-derived nexin OS=Mus musculus OX=10090 GN=Serpine2 PE=1 SV=2;tr|A0A087WQ70|A0A087WQ70_MOUSE Glia-derived nexin (Fragment) OS=Mus musculus OX=10090 GN=Serpine2 PE=1 SV=1	3	6	6	6	6	0	0	0	6	6	0	0	1	0	0	0	0	0	0	1	1	2	1	0	4	0	0	0	0	0	0	0	0	1	2	1	2	6	0	0	0	6
Q07456	Q07456	11	11	11	Protein AMBP;Alpha-1-microglobulin;Inter-alpha-trypsin inhibitor light chain;Trypstatin	Ambp	sp|Q07456|AMBP_MOUSE Protein AMBP OS=Mus musculus OX=10090 GN=Ambp PE=1 SV=2	1	11	11	11	9	7	7	7	9	9	9	9	8	7	7	6	10	8	7	7	8	8	10	10	11	8	9	9	9	10	7	10	10	10	9	10	9	9	7	7	7	9
Q07968;CON__Q2TBQ1	Q07968	31;1	31;1	31;1	Coagulation factor XIII B chain	F13b	sp|Q07968|F13B_MOUSE Coagulation factor XIII B chain OS=Mus musculus OX=10090 GN=F13b PE=1 SV=2	2	31	31	31	27	10	4	14	27	24	11	19	14	8	9	9	6	7	5	20	25	27	2	3	7	30	21	26	10	6	4	3	6	6	21	24	21	27	10	4	14	27
Q08761;CON__P07224	Q08761	15;2	15;2	15;2	Vitamin K-dependent protein S	Pros1	sp|Q08761|PROS_MOUSE Vitamin K-dependent protein S OS=Mus musculus OX=10090 GN=Pros1 PE=2 SV=1	2	15	15	15	13	5	3	7	13	13	9	11	8	6	4	4	7	6	5	9	11	6	7	2	8	14	13	12	6	5	2	8	6	8	10	13	14	13	5	3	7	13
Q08857;A0A0G2JFB7	Q08857	5;2	5;2	5;2	Platelet glycoprotein 4	Cd36	sp|Q08857|CD36_MOUSE Platelet glycoprotein 4 OS=Mus musculus OX=10090 GN=Cd36 PE=1 SV=2	2	5	5	5	4	5	5	4	5	5	4	5	5	3	5	5	4	5	4	4	4	5	3	2	4	3	4	3	4	3	3	3	3	5	3	4	5	4	5	5	4	5
Q08879	Q08879	3	3	3	Fibulin-1	Fbln1	sp|Q08879|FBLN1_MOUSE Fibulin-1 OS=Mus musculus OX=10090 GN=Fbln1 PE=1 SV=2	1	3	3	3	0	1	0	1	0	0	1	0	0	1	0	0	1	0	0	0	0	0	0	0	1	0	0	1	1	1	2	1	2	1	0	1	1	0	1	0	1	0
Q14CH0	Q14CH0	1	1	1	Protein FAM171B	Fam171b	sp|Q14CH0|F171B_MOUSE Protein FAM171B OS=Mus musculus OX=10090 GN=Fam171b PE=1 SV=2	1	1	1	1	0	1	0	0	0	0	0	0	0	0	0	0	0	0	0	0	0	0	0	0	0	0	0	0	0	0	0	0	0	0	0	0	0	0	1	0	0	0
Q19LI2;A0A2I3BQV2	Q19LI2	14;3	14;3	14;3	Alpha-1B-glycoprotein	A1bg	sp|Q19LI2|A1BG_MOUSE Alpha-1B-glycoprotein OS=Mus musculus OX=10090 GN=A1bg PE=1 SV=1	2	14	14	14	13	13	14	14	13	13	13	13	13	13	13	13	11	11	11	13	13	12	12	13	13	13	8	11	9	11	11	13	10	12	10	10	11	13	13	14	14	13
Q32KG4	Q32KG4	1	1	1	Retrotransposon gag domain-containing protein 1	Rgag1	sp|Q32KG4|RTL9_MOUSE Retrotransposon Gag-like protein 9 OS=Mus musculus OX=10090 GN=Rtl9 PE=2 SV=1	1	1	1	1	1	0	0	1	1	1	1	1	1	0	0	1	0	0	0	0	0	0	0	0	0	0	0	0	0	0	0	0	0	0	0	0	1	1	0	0	1	1
Q32M00	Q32M00	1	1	1	cAMP-responsive element-binding protein-like 2	Crebl2	sp|Q32M00|CRBL2_MOUSE cAMP-responsive element-binding protein-like 2 OS=Mus musculus OX=10090 GN=Crebl2 PE=1 SV=1	1	1	1	1	0	0	0	0	0	0	0	0	0	0	0	0	0	0	0	0	0	0	0	0	0	0	0	0	0	0	0	0	0	0	1	1	1	0	0	0	0	0
Q3U2G2;Q61316	Q3U2G2;Q61316	2;1	2;1	2;1	Heat shock 70 kDa protein 4	Hspa4	tr|Q3U2G2|Q3U2G2_MOUSE Heat shock 70 kDa protein 4 OS=Mus musculus OX=10090 GN=Hspa4 PE=1 SV=1;sp|Q61316|HSP74_MOUSE Heat shock 70 kDa protein 4 OS=Mus musculus OX=10090 GN=Hspa4 PE=1 SV=1	2	2	2	2	0	0	0	1	0	0	0	0	0	0	0	0	0	0	0	0	0	0	0	0	0	0	0	0	0	1	0	0	0	0	0	0	0	0	0	0	1	0
Q3U962	Q3U962	1	1	1	Collagen alpha-2(V) chain	Col5a2	sp|Q3U962|CO5A2_MOUSE Collagen alpha-2(V) chain OS=Mus musculus OX=10090 GN=Col5a2 PE=1 SV=1	1	1	1	1	0	0	0	0	0	0	0	0	0	0	0	0	0	0	0	0	0	0	1	0	1	0	0	0	0	0	0	0	0	0	1	0	0	0	0	0	0	0
Q3U9N9	Q3U9N9	2	2	2	Monocarboxylate transporter 10	Slc16a10	sp|Q3U9N9|MOT10_MOUSE Monocarboxylate transporter 10 OS=Mus musculus OX=10090 GN=Slc16a10 PE=1 SV=1	1	2	2	2	0	0	2	1	1	0	1	0	2	0	2	1	1	2	2	0	1	0	0	0	1	0	1	0	1	0	0	0	1	1	0	0	0	0	0	2	1	1
Q3UER8;Q8VCM7	Q3UER8;Q8VCM7	52;51	52;51	52;51	Fibrinogen gamma chain	Fgg	tr|Q3UER8|Q3UER8_MOUSE Fibrinogen gamma chain OS=Mus musculus OX=10090 GN=Fgg PE=1 SV=1;sp|Q8VCM7|FIBG_MOUSE Fibrinogen gamma chain OS=Mus musculus OX=10090 GN=Fgg PE=1 SV=1	2	52	52	52	37	43	36	46	38	38	37	36	38	43	40	41	42	38	41	46	41	41	37	37	35	37	38	37	39	36	38	38	39	38	38	36	43	37	43	36	46	38
Q3UGX2;E9Q397;P15508;A0A0A0MQG2;Q62261;A0A5F8MPM8;Q68FG2;A0A494BBH5;Q91ZE6;E9PX29	Q3UGX2;E9Q397;P15508	108;107;107;4;4;3;3;2;1;1	108;107;107;4;4;3;3;2;1;1	108;107;107;4;4;3;3;2;1;1	Spectrin beta chain, erythrocytic	Sptb	tr|Q3UGX2|Q3UGX2_MOUSE Spectrin beta chain OS=Mus musculus OX=10090 GN=Sptb PE=1 SV=1;tr|E9Q397|E9Q397_MOUSE Spectrin beta chain OS=Mus musculus OX=10090 GN=Sptb PE=1 SV=1;sp|P15508|SPTB1_MOUSE Spectrin beta chain, erythrocytic OS=Mus musculus OX=10090 GN=	10	108	108	108	62	105	95	90	56	53	84	74	88	84	95	96	94	97	96	31	47	41	57	34	58	43	74	37	56	56	48	60	81	72	34	43	38	62	105	95	90	56
Q3UUY3	Q3UUY3	8	3	0		Krtap4-1	tr|Q3UUY3|Q3UUY3_MOUSE Keratin-associated protein 4-1 OS=Mus musculus OX=10090 GN=Krtap4-1 PE=2 SV=1	1	8	3	0	0	4	0	2	0	0	0	8	0	0	0	0	0	0	0	0	0	0	0	0	0	0	0	0	0	0	0	0	0	0	0	0	0	0	1	0	0	0
Q3UV17	Q3UV17	12	2	2	Keratin, type II cytoskeletal 2 oral	Krt76	sp|Q3UV17|K22O_MOUSE Keratin, type II cytoskeletal 2 oral OS=Mus musculus OX=10090 GN=Krt76 PE=1 SV=1	1	12	2	2	4	9	8	7	8	7	9	7	7	7	8	7	6	7	6	6	6	6	8	8	5	7	6	4	7	7	7	7	8	9	6	5	7	1	1	2	1	2
Q3V1G4	Q3V1G4	10	10	10	Olfactomedin-like protein 2B	Olfml2b	sp|Q3V1G4|OLM2B_MOUSE Olfactomedin-like protein 2B OS=Mus musculus OX=10090 GN=Olfml2b PE=1 SV=2	1	10	10	10	4	1	0	0	3	6	6	8	6	0	0	0	4	1	2	2	3	4	3	4	8	6	5	4	6	6	4	4	3	4	5	8	7	4	1	0	0	3
Q3V2D2	Q3V2D2	1	1	1	Uncharacterized protein C5orf46 homolog	Gm94	sp|Q3V2D2|CE046_MOUSE Uncharacterized protein C5orf46 homolog OS=Mus musculus OX=10090 GN=Gm94 PE=3 SV=1	1	1	1	1	0	0	0	1	0	0	0	0	0	0	0	0	0	0	0	0	0	0	0	0	0	0	0	0	0	0	0	0	0	0	0	0	0	0	0	0	1	0
Q3V4B7	Q3V4B7	8	1	1		Krtap4-6	tr|Q3V4B7|Q3V4B7_MOUSE Keratin-associated protein 4-6 OS=Mus musculus OX=10090 GN=Krtap4-6 PE=1 SV=1	1	8	1	1	0	3	0	3	0	0	0	8	0	0	0	0	0	0	0	0	0	0	0	0	0	0	0	0	0	0	0	0	0	0	0	0	0	0	0	0	1	0
Q61405;Q4LDF6;A0A668KLU9	Q61405;Q4LDF6;A0A668KLU9	9;9;6	2;2;2	1;1;1		Cfhr2	tr|Q61405|Q61405_MOUSE Complement factor H-related 2 OS=Mus musculus OX=10090 GN=Cfhr2 PE=1 SV=1;tr|Q4LDF6|Q4LDF6_MOUSE Complement factor H-related 2 OS=Mus musculus OX=10090 GN=Cfhr2 PE=1 SV=1;tr|A0A668KLU9|A0A668KLU9_MOUSE Complement factor H-related 2 O	3	9	2	1	5	7	5	7	7	6	6	8	7	7	8	7	8	8	6	8	9	5	6	6	9	9	4	8	6	5	6	5	6	7	7	9	7	1	1	1	1	2
Q91V41;Q50HX3;A0A2R8VHW9	Q91V41;Q50HX3;A0A2R8VHW9	2;2;1	2;2;1	2;2;1	Ras-related protein Rab-14	Rab14	sp|Q91V41|RAB14_MOUSE Ras-related protein Rab-14 OS=Mus musculus OX=10090 GN=Rab14 PE=1 SV=3;tr|Q50HX3|Q50HX3_MOUSE RAB14 protein variant OS=Mus musculus OX=10090 GN=Rab14 PE=1 SV=1;tr|A0A2R8VHW9|A0A2R8VHW9_MOUSE Ras-related protein Rab-14 (Fragment) OS=Mu	3	2	2	2	1	2	1	2	0	0	2	1	2	1	2	1	1	2	1	0	0	0	0	0	0	0	1	0	2	1	0	0	1	1	0	0	0	1	2	1	2	0
Z4YMC8;Q5SPX3	Z4YMC8;Q5SPX3	1;1	1;1	1;1	RING finger protein 215	Rnf215	tr|Z4YMC8|Z4YMC8_MOUSE RING finger protein 215 (Fragment) OS=Mus musculus OX=10090 GN=Rnf215 PE=4 SV=1;sp|Q5SPX3|RN215_MOUSE RING finger protein 215 OS=Mus musculus OX=10090 GN=Rnf215 PE=2 SV=1	2	1	1	1	0	0	1	1	0	0	1	1	1	1	0	1	0	0	0	1	1	0	0	1	0	0	1	0	1	1	1	1	1	1	0	0	0	0	0	1	1	0
Q5SW46	Q5SW46	7	7	7		Lpo	sp|Q5SW46|PERL_MOUSE Lactoperoxidase OS=Mus musculus OX=10090 GN=Lpo PE=1 SV=1	1	7	7	7	0	0	0	0	0	1	0	1	0	0	0	0	0	1	1	0	0	0	5	5	7	0	0	0	1	4	1	3	4	3	4	4	4	0	0	0	0	0
Q68FD5;Q5SXR6;F6Z1R4	Q68FD5;Q5SXR6	49;49;3	49;49;3	49;49;3	Clathrin heavy chain 1;Clathrin heavy chain	Cltc	sp|Q68FD5|CLH1_MOUSE Clathrin heavy chain 1 OS=Mus musculus OX=10090 GN=Cltc PE=1 SV=3;tr|Q5SXR6|Q5SXR6_MOUSE Clathrin heavy chain OS=Mus musculus OX=10090 GN=Cltc PE=1 SV=1	3	49	49	49	18	42	35	38	20	15	34	31	41	29	31	34	29	36	30	6	13	20	20	14	28	19	17	21	26	27	20	22	34	25	15	18	24	18	42	35	38	20
Q60590;P07361;J3JRU4;Q63805	Q60590;P07361	4;2;1;1	4;2;1;1	4;2;1;1	Alpha-1-acid glycoprotein 1;Alpha-1-acid glycoprotein 2	Orm1;Orm2	sp|Q60590|A1AG1_MOUSE Alpha-1-acid glycoprotein 1 OS=Mus musculus OX=10090 GN=Orm1 PE=1 SV=1;sp|P07361|A1AG2_MOUSE Alpha-1-acid glycoprotein 2 OS=Mus musculus OX=10090 GN=Orm2 PE=1 SV=1	4	4	4	4	1	1	2	1	2	3	3	1	3	3	4	4	2	2	2	2	2	2	2	4	2	0	1	2	2	2	2	1	0	1	1	1	2	1	1	2	1	2
Q60674;A0A286YD98	Q60674;A0A286YD98	2;1	2;1	2;1	Nuclear receptor subfamily 1 group D member 2	Nr1d2	sp|Q60674|NR1D2_MOUSE Nuclear receptor subfamily 1 group D member 2 OS=Mus musculus OX=10090 GN=Nr1d2 PE=1 SV=1;tr|A0A286YD98|A0A286YD98_MOUSE Nuclear receptor subfamily 1 group D member 2 (Fragment) OS=Mus musculus OX=10090 GN=Nr1d2 PE=1 SV=1	2	2	2	2	0	1	1	1	0	0	1	1	1	1	2	0	2	1	1	1	2	1	1	1	2	1	1	2	1	2	2	1	2	2	2	2	1	0	1	1	1	0
Q60675	Q60675	2	2	2	Laminin subunit alpha-2	Lama2	sp|Q60675|LAMA2_MOUSE Laminin subunit alpha-2 OS=Mus musculus OX=10090 GN=Lama2 PE=1 SV=2	1	2	2	2	0	0	1	1	0	1	0	1	1	1	1	1	1	1	1	1	0	1	1	1	2	0	1	1	1	1	1	1	1	1	0	1	2	0	0	1	1	0
Q60677	Q60677	1	1	1	Integrin alpha-E;Integrin alpha-E light chain;Integrin alpha-E heavy chain	Itgae	sp|Q60677|ITAE_MOUSE Integrin alpha-E OS=Mus musculus OX=10090 GN=Itgae PE=2 SV=2	1	1	1	1	0	0	0	0	0	0	0	0	0	0	0	0	0	0	0	0	0	0	0	0	0	0	0	0	0	0	0	0	0	0	1	0	1	0	0	0	0	0
Q60692	Q60692	3	3	3	Proteasome subunit beta type-6	Psmb6	sp|Q60692|PSB6_MOUSE Proteasome subunit beta type-6 OS=Mus musculus OX=10090 GN=Psmb6 PE=1 SV=3	1	3	3	3	0	0	2	0	0	0	0	0	0	1	1	2	0	1	3	0	0	0	0	0	0	0	0	0	1	1	3	3	2	3	0	0	0	0	0	2	0	0
Q60737	Q60737	1	1	1	Casein kinase II subunit alpha	Csnk2a1	sp|Q60737|CSK21_MOUSE Casein kinase II subunit alpha OS=Mus musculus OX=10090 GN=Csnk2a1 PE=1 SV=2	1	1	1	1	0	0	0	0	1	1	0	0	0	0	0	0	0	0	0	0	0	0	0	0	0	1	0	1	0	0	0	0	0	0	1	1	0	0	0	0	0	1
Q60790	Q60790	11	11	11	Ras GTPase-activating protein 3	Rasa3	sp|Q60790|RASA3_MOUSE Ras GTPase-activating protein 3 OS=Mus musculus OX=10090 GN=Rasa3 PE=1 SV=2	1	11	11	11	2	6	4	6	1	1	6	6	7	3	2	3	7	7	6	0	1	2	2	1	2	2	1	2	7	4	2	3	4	8	1	4	4	2	6	4	6	1
Q60841	Q60841	11	11	11	Reelin	Reln	sp|Q60841|RELN_MOUSE Reelin OS=Mus musculus OX=10090 GN=Reln PE=1 SV=3	1	11	11	11	2	0	1	2	2	2	3	6	8	0	0	0	4	4	0	2	3	3	3	0	4	6	2	5	3	3	3	3	4	2	3	3	3	2	0	1	2	2
Q60857;Q5NCR5	Q60857	3;1	3;1	3;1	Sodium-dependent serotonin transporter	Slc6a4	sp|Q60857|SC6A4_MOUSE Sodium-dependent serotonin transporter OS=Mus musculus OX=10090 GN=Slc6a4 PE=1 SV=4	2	3	3	3	2	1	1	2	2	1	2	2	2	1	1	1	1	1	1	1	0	2	2	0	2	1	0	2	0	2	0	0	1	2	2	2	0	2	1	1	2	2
Q60963;E9Q330;E9Q6J0;E9Q4T5	Q60963;E9Q330	7;6;3;1	7;6;3;1	7;6;3;1	Platelet-activating factor acetylhydrolase	Pla2g7	sp|Q60963|PAFA_MOUSE Platelet-activating factor acetylhydrolase OS=Mus musculus OX=10090 GN=Pla2g7 PE=1 SV=2;tr|E9Q330|E9Q330_MOUSE 1-alkyl-2-acetylglycerophosphocholine esterase (Fragment) OS=Mus musculus OX=10090 GN=Pla2g7 PE=1 SV=1	4	7	7	7	1	4	6	5	3	2	3	3	5	3	5	2	4	2	1	4	2	2	2	1	0	2	0	2	2	1	2	1	3	2	1	3	2	1	4	6	5	3
Q61129;A0A0G2JF07	Q61129	19;9	19;9	19;9	Complement factor I;Complement factor I heavy chain;Complement factor I light chain	Cfi	sp|Q61129|CFAI_MOUSE Complement factor I OS=Mus musculus OX=10090 GN=Cfi PE=1 SV=3	2	19	19	19	11	10	11	16	10	11	15	16	15	8	11	16	6	7	9	16	14	10	2	10	12	10	5	12	8	4	9	4	6	6	14	15	13	11	10	11	16	10
Q61171;D3Z4A4	Q61171;D3Z4A4	9;6	9;6	9;6	Peroxiredoxin-2	Prdx2	sp|Q61171|PRDX2_MOUSE Peroxiredoxin-2 OS=Mus musculus OX=10090 GN=Prdx2 PE=1 SV=3;tr|D3Z4A4|D3Z4A4_MOUSE Peroxiredoxin-2 (Fragment) OS=Mus musculus OX=10090 GN=Prdx2 PE=1 SV=8	2	9	9	9	6	8	9	6	4	5	6	7	7	6	8	7	9	8	8	3	4	4	4	4	4	6	4	5	5	5	6	6	7	4	2	6	6	6	8	9	6	4
Q61247;Q5ND35;E9PXE0	Q61247;Q5ND35	14;9;1	14;9;1	14;9;1	Alpha-2-antiplasmin	Serpinf2	sp|Q61247|A2AP_MOUSE Alpha-2-antiplasmin OS=Mus musculus OX=10090 GN=Serpinf2 PE=1 SV=1;tr|Q5ND35|Q5ND35_MOUSE Alpha-2-antiplasmin (Fragment) OS=Mus musculus OX=10090 GN=Serpinf2 PE=1 SV=1	3	14	14	14	10	13	12	13	10	13	12	13	12	11	11	13	11	10	10	11	10	11	13	12	11	11	9	10	12	11	11	12	11	9	12	11	11	10	13	12	13	10
Q61268	Q61268	5	5	5	Apolipoprotein C-IV	Apoc4	sp|Q61268|APOC4_MOUSE Apolipoprotein C-IV OS=Mus musculus OX=10090 GN=Apoc4 PE=1 SV=1	1	5	5	5	5	5	4	5	3	4	3	4	5	4	5	5	5	4	5	4	5	4	4	5	4	3	4	3	3	4	4	4	4	5	3	3	4	5	5	4	5	3
Q61282;A0A0U1RQ88;A0A0R4IZX5;P55066	Q61282	31;15;1;1	31;15;1;1	31;15;1;1	Aggrecan core protein	Acan	sp|Q61282|PGCA_MOUSE Aggrecan core protein OS=Mus musculus OX=10090 GN=Acan PE=1 SV=2	4	31	31	31	24	5	6	4	28	25	27	25	27	4	3	5	16	11	10	13	26	23	18	20	27	22	16	20	25	20	16	21	10	17	18	18	19	24	5	6	4	28
Q61398;D3YUE2;D3YZE3;A0A0G2JE29;D3YWH0	Q61398;D3YUE2;D3YZE3;A0A0G2JE29	10;9;6;6;3	10;9;6;6;3	10;9;6;6;3	Procollagen C-endopeptidase enhancer 1	Pcolce	sp|Q61398|PCOC1_MOUSE Procollagen C-endopeptidase enhancer 1 OS=Mus musculus OX=10090 GN=Pcolce PE=1 SV=2;tr|D3YUE2|D3YUE2_MOUSE Procollagen C-endopeptidase enhancer 1 OS=Mus musculus OX=10090 GN=Pcolce PE=1 SV=1;tr|D3YZE3|D3YZE3_MOUSE Procollagen C-endope	5	10	10	10	9	3	1	5	9	9	5	8	4	3	1	0	3	2	0	7	8	6	3	1	4	10	5	9	1	2	0	1	2	2	4	7	7	9	3	1	5	9
Q61406	Q61406	2	2	2		Cfhr1	tr|Q61406|Q61406_MOUSE Complement factor H-related 1 OS=Mus musculus OX=10090 GN=Cfhr1 PE=1 SV=1	1	2	2	2	0	0	0	0	1	2	0	1	0	0	1	0	0	0	0	0	1	0	0	0	1	2	0	1	0	0	0	0	0	0	0	0	0	0	0	0	0	1
Q7TSF1;Q61495;Q7TSF0	Q7TSF1;Q61495;Q7TSF0	3;3;2	3;3;2	3;3;2	Desmoglein-1-beta;Desmoglein-1-alpha;Desmoglein-1-gamma	Dsg1b;Dsg1a;Dsg1c	sp|Q7TSF1|DSG1B_MOUSE Desmoglein-1-beta OS=Mus musculus OX=10090 GN=Dsg1b PE=1 SV=1;sp|Q61495|DSG1A_MOUSE Desmoglein-1-alpha OS=Mus musculus OX=10090 GN=Dsg1a PE=2 SV=2;sp|Q7TSF0|DSG1C_MOUSE Desmoglein-1-gamma OS=Mus musculus OX=10090 GN=Dsg1c PE=1 SV=1	3	3	3	3	0	0	1	1	0	1	2	0	1	1	1	1	1	0	0	0	0	0	3	1	0	1	1	0	0	0	1	0	0	1	0	0	0	0	0	1	1	0
Q61508;D3Z0U9;D3Z038	Q61508	27;9;8	27;9;8	0;0;0	Extracellular matrix protein 1	Ecm1	sp|Q61508|ECM1_MOUSE Extracellular matrix protein 1 OS=Mus musculus OX=10090 GN=Ecm1 PE=1 SV=2	3	27	27	0	21	16	10	13	19	21	15	18	14	13	11	8	8	6	3	16	20	19	7	5	13	27	16	25	11	7	4	2	9	9	20	11	12	21	16	10	13	19
Q61599;D3YWL7	Q61599;D3YWL7	2;1	2;1	2;1	Rho GDP-dissociation inhibitor 2	Arhgdib	sp|Q61599|GDIR2_MOUSE Rho GDP-dissociation inhibitor 2 OS=Mus musculus OX=10090 GN=Arhgdib PE=1 SV=3;tr|D3YWL7|D3YWL7_MOUSE Rho GDP-dissociation inhibitor 2 (Fragment) OS=Mus musculus OX=10090 GN=Arhgdib PE=1 SV=1	2	2	2	2	1	2	1	2	0	1	2	2	1	2	1	1	2	2	2	1	1	1	1	0	1	1	0	2	1	1	2	2	1	2	1	0	1	1	2	1	2	0
Q61646	Q61646	2	2	2	Haptoglobin;Haptoglobin alpha chain;Haptoglobin beta chain	Hp	sp|Q61646|HPT_MOUSE Haptoglobin OS=Mus musculus OX=10090 GN=Hp PE=1 SV=1	1	2	2	2	0	0	0	0	1	0	0	0	1	0	1	0	0	0	0	0	0	0	0	1	1	0	0	0	0	1	0	0	0	0	1	0	0	0	0	0	0	1
Q61702;F8WJ05;CON__Q0VCM5	Q61702;F8WJ05	28;27;2	28;27;2	28;27;2	Inter-alpha-trypsin inhibitor heavy chain H1	Itih1	sp|Q61702|ITIH1_MOUSE Inter-alpha-trypsin inhibitor heavy chain H1 OS=Mus musculus OX=10090 GN=Itih1 PE=1 SV=2;tr|F8WJ05|F8WJ05_MOUSE Inter-alpha-trypsin inhibitor heavy chain H1 OS=Mus musculus OX=10090 GN=Itih1 PE=1 SV=1	3	28	28	28	15	23	16	23	15	18	18	20	21	18	20	19	20	20	15	20	16	14	22	19	25	16	11	15	25	23	21	27	25	27	24	23	25	15	23	16	23	15
Q61704;A0A2I3BRQ3;CON__Q0V8M9;A0A2I3BQM8	Q61704;A0A2I3BRQ3	27;22;9;3	27;22;9;3	27;22;9;3	Inter-alpha-trypsin inhibitor heavy chain H3	Itih3	sp|Q61704|ITIH3_MOUSE Inter-alpha-trypsin inhibitor heavy chain H3 OS=Mus musculus OX=10090 GN=Itih3 PE=1 SV=3;tr|A0A2I3BRQ3|A0A2I3BRQ3_MOUSE Inter-alpha-trypsin inhibitor heavy chain H3 OS=Mus musculus OX=10090 GN=Itih3 PE=1 SV=1	4	27	27	27	15	17	12	14	16	15	14	14	15	12	15	16	13	12	9	15	12	11	24	22	25	13	12	12	24	24	22	25	19	24	16	17	17	15	17	12	14	16
Q61781	Q61781	24	1	1	Keratin, type I cytoskeletal 14	Krt14	sp|Q61781|K1C14_MOUSE Keratin, type I cytoskeletal 14 OS=Mus musculus OX=10090 GN=Krt14 PE=1 SV=2	1	24	1	1	10	16	15	16	13	11	17	15	15	13	12	11	15	12	13	12	8	8	14	16	9	10	10	8	9	11	11	11	16	19	10	6	11	1	1	1	1	1
Q61805;A2AC65;F6XKX9	Q61805	13;4;3	13;4;3	13;4;3	Lipopolysaccharide-binding protein	Lbp	sp|Q61805|LBP_MOUSE Lipopolysaccharide-binding protein OS=Mus musculus OX=10090 GN=Lbp PE=1 SV=2	3	13	13	13	10	12	11	11	8	10	10	12	11	11	11	10	9	10	11	11	12	11	10	12	13	11	9	8	8	11	7	6	11	11	11	10	12	10	12	11	11	8
Q61838;D3YUI3;Q6GQT1	Q61838	66;6;2	66;6;2	65;6;1	Alpha-2-macroglobulin;Alpha-2-macroglobulin 165 kDa subunit;Alpha-2-macroglobulin 35 kDa subunit	A2m	sp|Q61838|PZP_MOUSE Pregnancy zone protein OS=Mus musculus OX=10090 GN=Pzp PE=1 SV=3	3	66	66	65	33	48	41	49	39	48	39	58	51	55	52	65	42	42	42	47	45	40	42	63	58	41	38	44	42	52	46	38	38	40	52	57	51	33	48	41	49	39
Q61897;CON__REFSEQ:XP_986630	Q61897;CON__REFSEQ:XP_986630	20;19	2;2	2;2	Keratin, type I cuticular Ha3-II	Krt33b	sp|Q61897|KT33B_MOUSE Keratin, type I cuticular Ha3-II OS=Mus musculus OX=10090 GN=Krt33b PE=1 SV=2;	2	20	2	2	2	13	4	15	2	2	2	17	3	2	2	3	1	1	2	2	2	2	2	7	2	2	2	1	1	2	5	1	7	2	8	1	0	0	1	0	1	0
Q62009;CON__Q2KJC7;F7C9H0	Q62009	26;9;3	26;9;3	26;9;3	Periostin	Postn	sp|Q62009|POSTN_MOUSE Periostin OS=Mus musculus OX=10090 GN=Postn PE=1 SV=2	3	26	26	26	9	17	13	18	10	15	15	21	17	16	15	10	17	15	5	18	15	11	11	10	15	16	11	12	11	11	12	8	16	17	24	24	22	9	17	13	18	10
Q62351;Q8C872	Q62351;Q8C872	32;22	32;22	32;22	Transferrin receptor protein 1	Tfrc	sp|Q62351|TFR1_MOUSE Transferrin receptor protein 1 OS=Mus musculus OX=10090 GN=Tfrc PE=1 SV=1;tr|Q8C872|Q8C872_MOUSE Transferrin receptor protein 1 OS=Mus musculus OX=10090 GN=Tfrc PE=1 SV=1	2	32	32	32	25	28	26	25	28	25	28	29	29	23	24	25	26	26	25	21	24	24	22	20	24	27	23	28	25	25	21	23	24	26	25	25	28	25	28	26	25	28
Q62469	Q62469	6	6	6	Integrin alpha-2	Itga2	sp|Q62469|ITA2_MOUSE Integrin alpha-2 OS=Mus musculus OX=10090 GN=Itga2 PE=1 SV=2	1	6	6	6	3	2	2	4	1	0	3	4	4	3	3	3	2	5	3	0	2	2	1	2	2	1	2	1	4	3	1	2	2	3	3	2	3	3	2	2	4	1
Q7TQE2;Q62523	Q7TQE2;Q62523	4;4	4;4	4;4	Zyxin	Zyx	tr|Q7TQE2|Q7TQE2_MOUSE Zyx protein OS=Mus musculus OX=10090 GN=Zyx PE=1 SV=1;sp|Q62523|ZYX_MOUSE Zyxin OS=Mus musculus OX=10090 GN=Zyx PE=1 SV=2	2	4	4	4	1	1	1	2	1	0	2	1	3	0	0	2	3	3	3	0	1	1	0	0	1	1	1	2	1	2	1	0	3	0	1	2	0	1	1	1	2	1
Q63918	Q63918	1	1	1	Serum deprivation-response protein	Sdpr	sp|Q63918|CAVN2_MOUSE Caveolae-associated protein 2 OS=Mus musculus OX=10090 GN=Cavin2 PE=1 SV=3	1	1	1	1	0	0	0	0	0	1	0	0	0	0	0	0	0	0	0	0	0	0	0	0	0	0	0	0	0	0	0	0	0	0	0	0	0	0	0	0	0	0
Q64526;Q9D3H7;Q9D141	Q64526;Q9D3H7;Q9D141	5;4;3	5;4;3	1;0;0		Krtap9-1;Gm11559;Gm11567	tr|Q64526|Q64526_MOUSE Keratin-associated protein 9-1 OS=Mus musculus OX=10090 GN=Krtap9-1 PE=2 SV=1;tr|Q9D3H7|Q9D3H7_MOUSE Predicted gene 11559 OS=Mus musculus OX=10090 GN=Gm11559 PE=2 SV=1;tr|Q9D141|Q9D141_MOUSE Predicted gene 11567 OS=Mus musculus OX=10	3	5	5	1	0	1	0	1	0	0	0	4	0	0	0	0	0	0	0	0	0	0	0	0	0	0	0	0	0	0	0	0	0	0	0	0	0	0	1	0	1	0
Q64692;A0A087WRA0;O35696	Q64692;A0A087WRA0	9;7;1	9;7;1	9;7;1	CMP-N-acetylneuraminate-poly-alpha-2,8-sialyltransferase	St8sia4	sp|Q64692|SIA8D_MOUSE CMP-N-acetylneuraminate-poly-alpha-2,8-sialyltransferase OS=Mus musculus OX=10090 GN=St8sia4 PE=2 SV=1;tr|A0A087WRA0|A0A087WRA0_MOUSE CMP-N-acetylneuraminate-poly-alpha-2,8-sialyltransferase OS=Mus musculus OX=10090 GN=St8sia4 PE=1 SV	3	9	9	9	0	0	0	0	0	0	1	1	0	0	0	0	0	0	0	0	0	0	6	6	9	0	0	0	0	0	0	1	0	0	0	0	0	0	0	0	0	0
Q64726	Q64726	12	12	12	Zinc-alpha-2-glycoprotein	Azgp1	sp|Q64726|ZA2G_MOUSE Zinc-alpha-2-glycoprotein OS=Mus musculus OX=10090 GN=Azgp1 PE=1 SV=2	1	12	12	12	4	6	5	11	5	6	7	8	7	7	10	8	5	5	3	9	9	8	4	6	6	5	3	6	3	2	2	3	8	7	8	10	10	4	6	5	11	5
Q64727;A0A286YDJ4	Q64727	28;1	28;1	28;1	Vinculin	Vcl	sp|Q64727|VINC_MOUSE Vinculin OS=Mus musculus OX=10090 GN=Vcl PE=1 SV=4	2	28	28	28	14	24	17	20	15	13	20	19	22	15	22	17	22	18	19	7	15	13	13	11	15	10	12	13	15	13	13	13	15	17	13	14	13	14	24	17	20	15
Q66VB7	Q66VB7	3	3	3		Gm1553	tr|Q66VB7|Q66VB7_MOUSE Lacrein OS=Mus musculus OX=10090 GN=Gm1553 PE=2 SV=1	1	3	3	3	2	0	1	1	1	1	1	1	1	1	2	0	3	2	2	1	1	1	2	1	2	2	1	1	2	2	2	3	2	3	2	2	1	2	0	1	1	1
Q6IMF0;A0A2R8VHS9	Q6IMF0	38;2	8;2	4;0	Keratin, type II cuticular Hb3	Krt83	sp|Q6IMF0|KRT87_MOUSE Keratin, type II cuticular 87 OS=Mus musculus OX=10090 GN=Krt87 PE=2 SV=2	2	38	8	4	0	24	3	20	1	1	1	28	2	1	2	1	1	1	1	1	1	1	1	11	1	1	1	0	1	1	8	1	11	1	5	5	3	0	3	0	4	0
Q6IRU2;A0A571BEU1	Q6IRU2	9;4	9;4	9;4	Tropomyosin alpha-4 chain	Tpm4	sp|Q6IRU2|TPM4_MOUSE Tropomyosin alpha-4 chain OS=Mus musculus OX=10090 GN=Tpm4 PE=1 SV=3	2	9	9	9	2	4	4	6	5	5	5	7	8	4	2	3	4	6	6	1	5	6	2	1	7	5	5	6	5	4	5	5	5	2	4	3	3	2	4	4	6	5
Q6PFX8	Q6PFX8	1	1	1	N-acetylaspartylglutamate synthase A	Rimkla	sp|Q6PFX8|RIMKA_MOUSE N-acetylaspartylglutamate synthase A OS=Mus musculus OX=10090 GN=Rimkla PE=1 SV=1	1	1	1	1	0	0	0	0	0	0	1	0	0	0	0	0	0	0	1	0	0	0	0	0	0	0	0	0	0	0	0	1	0	0	0	1	0	0	0	0	0	0
Q6S9I0;Q6S9I2;A0A338P699;E0CYI5;A0A338P7D0;A0A338P733;CON__P01045-1;CON__Q2KJ62;CON__P01044-1	Q6S9I0;Q6S9I2	14;12;4;4;3;1;1;1;1	9;7;2;4;3;1;0;0;0	2;0;2;0;0;0;0;0;0		Kng2	tr|Q6S9I0|Q6S9I0_MOUSE Kininogen 2 OS=Mus musculus OX=10090 GN=Kng2 PE=1 SV=1;tr|Q6S9I2|Q6S9I2_MOUSE HMW-kininogen-II variant OS=Mus musculus OX=10090 GN=Kng2 PE=1 SV=1	9	14	9	2	7	9	6	9	8	8	11	9	11	9	10	8	9	8	6	7	8	9	6	8	8	9	5	7	6	6	6	7	8	11	8	7	6	3	4	3	4	4
Q6ZPJ3	Q6ZPJ3	14	14	14	E2/E3 hybrid ubiquitin-protein ligase UBE2O	Ube2o	sp|Q6ZPJ3|UBE2O_MOUSE (E3-independent) E2 ubiquitin-conjugating enzyme UBE2O OS=Mus musculus OX=10090 GN=Ube2o PE=1 SV=3	1	14	14	14	2	0	0	0	3	5	0	0	0	0	0	2	1	3	2	2	6	4	0	0	1	11	9	9	0	0	1	1	0	2	3	2	3	2	0	0	0	3
Q6ZWQ9;D3YV37	Q6ZWQ9;D3YV37	6;4	2;1	1;1		Myl12a	tr|Q6ZWQ9|Q6ZWQ9_MOUSE Myosin, light chain 12A, regulatory, non-sarcomeric OS=Mus musculus OX=10090 GN=Myl12a PE=1 SV=1;tr|D3YV37|D3YV37_MOUSE Myosin, light chain 12A, regulatory, non-sarcomeric (Fragment) OS=Mus musculus OX=10090 GN=Myl12a PE=1 SV=1	2	6	2	1	6	1	2	3	5	6	2	3	3	2	3	2	3	4	2	1	5	4	0	1	2	6	3	5	1	3	3	1	1	3	2	2	3	2	0	1	1	1
Q6ZWZ7;Q9CPR4	Q6ZWZ7;Q9CPR4	2;2	2;2	2;2	60S ribosomal protein L17	Rpl17	tr|Q6ZWZ7|Q6ZWZ7_MOUSE 60S ribosomal protein L17 OS=Mus musculus OX=10090 GN=Rpl17 PE=1 SV=1;sp|Q9CPR4|RL17_MOUSE 60S ribosomal protein L17 OS=Mus musculus OX=10090 GN=Rpl17 PE=1 SV=3	2	2	2	2	0	0	0	0	0	0	0	0	1	0	0	0	0	0	0	0	0	0	0	0	1	1	0	1	1	0	0	1	0	0	0	0	1	0	0	0	0	0
Q792Z0;Q792Y8	Q792Z0;Q792Y8	1;1	1;1	1;1		Prss3;Gm10334	tr|Q792Z0|Q792Z0_MOUSE Protease, serine 3 OS=Mus musculus OX=10090 GN=Prss3 PE=1 SV=1;tr|Q792Y8|Q792Y8_MOUSE Predicted gene 10334 OS=Mus musculus OX=10090 GN=Gm10334 PE=4 SV=1	2	1	1	1	0	0	0	0	0	0	0	0	0	0	0	0	0	0	0	0	0	0	0	1	0	0	0	0	0	0	0	0	0	0	0	0	0	0	0	0	0	0
Q792Z1	Q792Z1	2	2	2		Try10	tr|Q792Z1|Q792Z1_MOUSE Trypsin 10 OS=Mus musculus OX=10090 GN=Try10 PE=1 SV=1	1	2	2	2	2	2	2	2	2	2	2	2	2	1	1	2	2	2	2	2	2	2	2	2	2	2	2	2	2	2	2	2	2	2	2	2	2	2	2	2	2	2
Q7TMM9	Q7TMM9	12	1	1	Tubulin beta-2A chain	Tubb2a	sp|Q7TMM9|TBB2A_MOUSE Tubulin beta-2A chain OS=Mus musculus OX=10090 GN=Tubb2a PE=1 SV=1	1	12	1	1	11	9	9	8	9	11	8	11	8	8	11	11	7	7	9	6	10	8	6	5	8	9	7	10	10	8	7	8	8	8	6	6	9	1	0	0	0	1
Q7TQK0	Q7TQK0	1	1	1		Ccnt2	sp|Q7TQK0|CCNT2_MOUSE Cyclin-T2 OS=Mus musculus OX=10090 GN=Ccnt2 PE=1 SV=1	1	1	1	1	0	1	0	0	0	0	1	1	1	1	1	0	1	0	0	1	0	0	0	1	1	1	0	0	0	1	1	1	0	1	1	0	0	0	1	0	0	0
Q80U19	Q80U19	1	1	1	Disheveled-associated activator of morphogenesis 2	Daam2	sp|Q80U19|DAAM2_MOUSE Disheveled-associated activator of morphogenesis 2 OS=Mus musculus OX=10090 GN=Daam2 PE=1 SV=4	1	1	1	1	0	0	0	0	0	0	0	0	0	0	0	0	0	0	0	0	0	0	0	0	0	0	0	0	0	0	0	0	0	0	1	1	1	0	0	0	0	0
Q80U93	Q80U93	1	1	1	Nuclear pore complex protein Nup214	Nup214	sp|Q80U93|NU214_MOUSE Nuclear pore complex protein Nup214 OS=Mus musculus OX=10090 GN=Nup214 PE=1 SV=2	1	1	1	1	1	1	1	1	1	1	1	1	1	1	1	1	1	1	1	1	1	1	1	1	1	1	1	1	1	1	1	1	1	1	1	1	1	1	1	1	1	1
Q80YC5;E9Q698	Q80YC5	10;2	10;2	10;2	Coagulation factor XII;Coagulation factor XIIa heavy chain;Coagulation factor XIIa light chain	F12	sp|Q80YC5|FA12_MOUSE Coagulation factor XII OS=Mus musculus OX=10090 GN=F12 PE=1 SV=2	2	10	10	10	4	9	5	10	4	5	4	8	5	7	6	3	3	5	1	7	5	4	3	3	4	5	1	4	2	3	1	2	4	4	5	4	2	4	9	5	10	4
Q80YX1;Q80YX0	Q80YX1	44;13	44;13	44;13	Tenascin	Tnc	sp|Q80YX1|TENA_MOUSE Tenascin OS=Mus musculus OX=10090 GN=Tnc PE=1 SV=1	2	44	44	44	19	0	0	0	25	28	30	29	22	0	0	3	6	5	3	18	24	22	32	25	41	22	17	23	23	26	17	19	15	25	28	35	35	19	0	0	0	25
Q8BFT1;Q9ER75	Q8BFT1;Q9ER75	1;1	1;1	1;1	Iroquois-class homeodomain protein IRX-6	Irx6	tr|Q8BFT1|Q8BFT1_MOUSE Iroquois-class homeodomain protein IRX-6 OS=Mus musculus OX=10090 GN=Irx6 PE=2 SV=1;sp|Q9ER75|IRX6_MOUSE Iroquois-class homeodomain protein IRX-6 OS=Mus musculus OX=10090 GN=Irx6 PE=2 SV=2	2	1	1	1	1	1	1	1	1	0	0	0	1	1	0	1	1	0	1	0	1	0	0	0	0	0	1	0	0	0	0	0	0	1	0	0	1	1	1	1	1	1
Q8BH35	Q8BH35	16	16	16	Complement component C8 beta chain	C8b	sp|Q8BH35|CO8B_MOUSE Complement component C8 beta chain OS=Mus musculus OX=10090 GN=C8b PE=1 SV=1	1	16	16	16	5	12	7	13	5	6	8	11	11	10	10	10	9	9	8	8	7	5	6	10	9	7	5	6	6	6	6	5	12	8	11	12	13	5	12	7	13	5
Q8BH61	Q8BH61	32	32	31	Coagulation factor XIII A chain	F13a1	sp|Q8BH61|F13A_MOUSE Coagulation factor XIII A chain OS=Mus musculus OX=10090 GN=F13a1 PE=1 SV=3	1	32	32	31	26	9	6	11	27	29	9	12	15	9	11	9	9	10	4	18	28	24	6	8	8	29	22	26	12	4	4	4	9	7	21	21	24	26	9	6	11	27
Q8BH64	Q8BH64	1	1	1	EH domain-containing protein 2	Ehd2	sp|Q8BH64|EHD2_MOUSE EH domain-containing protein 2 OS=Mus musculus OX=10090 GN=Ehd2 PE=1 SV=1	1	1	1	1	0	0	0	0	1	1	0	0	0	0	0	0	0	0	0	0	0	0	1	1	0	1	1	1	1	1	0	0	1	0	1	1	0	0	0	0	0	1
Q8BHN3	Q8BHN3	2	2	2	Neutral alpha-glucosidase AB	Ganab	sp|Q8BHN3|GANAB_MOUSE Neutral alpha-glucosidase AB OS=Mus musculus OX=10090 GN=Ganab PE=1 SV=1	1	2	2	2	0	0	0	0	0	0	0	0	0	0	0	0	0	0	0	0	0	0	0	0	0	0	0	0	0	0	0	1	0	1	0	0	0	0	0	0	0	0
Q8BJD1	Q8BJD1	1	1	1	Inter-alpha-trypsin inhibitor heavy chain H5	Itih5	sp|Q8BJD1|ITIH5_MOUSE Inter-alpha-trypsin inhibitor heavy chain H5 OS=Mus musculus OX=10090 GN=Itih5 PE=1 SV=1	1	1	1	1	0	0	0	0	0	0	0	0	0	0	0	0	0	0	0	0	0	0	1	0	1	0	0	0	0	0	0	0	0	0	0	1	1	0	0	0	0	0
Q8BK62;A0A0R4J086	Q8BK62;A0A0R4J086	8;7	8;7	8;7	Olfactomedin-like protein 3	Olfml3	sp|Q8BK62|OLFL3_MOUSE Olfactomedin-like protein 3 OS=Mus musculus OX=10090 GN=Olfml3 PE=2 SV=2;tr|A0A0R4J086|A0A0R4J086_MOUSE Olfactomedin-like protein 3 OS=Mus musculus OX=10090 GN=Olfml3 PE=1 SV=1	2	8	8	8	4	0	0	0	3	4	0	0	0	0	0	0	0	0	0	2	5	5	0	1	0	6	2	6	0	1	0	0	0	0	0	0	0	4	0	0	0	3
Q8BND5	Q8BND5	24	24	24	Sulfhydryl oxidase 1	Qsox1	sp|Q8BND5|QSOX1_MOUSE Sulfhydryl oxidase 1 OS=Mus musculus OX=10090 GN=Qsox1 PE=1 SV=1	1	24	24	24	16	19	18	20	16	18	22	21	19	20	20	20	20	17	21	20	19	16	20	20	19	12	16	17	17	17	15	15	17	19	21	22	24	16	19	18	20	16
Q8BP67	Q8BP67	2	2	2	60S ribosomal protein L24	Rpl24	sp|Q8BP67|RL24_MOUSE 60S ribosomal protein L24 OS=Mus musculus OX=10090 GN=Rpl24 PE=1 SV=2	1	2	2	2	0	0	0	0	0	0	2	1	2	0	0	0	0	0	0	0	0	0	0	0	1	0	0	0	0	0	0	0	0	0	1	0	0	0	0	0	0	0
Q8BPB5;F6ZFS0	Q8BPB5	6;1	6;1	6;1	EGF-containing fibulin-like extracellular matrix protein 1	Efemp1	sp|Q8BPB5|FBLN3_MOUSE EGF-containing fibulin-like extracellular matrix protein 1 OS=Mus musculus OX=10090 GN=Efemp1 PE=1 SV=1	2	6	6	6	0	2	3	4	2	3	4	3	4	1	5	5	3	4	1	4	3	3	1	1	2	1	2	2	0	0	0	1	4	2	3	6	4	0	2	3	4	2
Q8BZ33	Q8BZ33	2	2	2	Tensin-4	Tns4	sp|Q8BZ33|TENS4_MOUSE Tensin-4 OS=Mus musculus OX=10090 GN=Tns4 PE=2 SV=2	1	2	2	2	2	2	0	2	2	2	2	2	2	2	2	2	1	2	2	2	2	1	0	0	1	1	1	2	1	0	0	0	0	1	1	2	1	2	2	0	2	2
Q8C1I6	Q8C1I6	3	2	2	Keratin-associated protein 16-3	Krtap16-3	sp|Q8C1I6|KR163_MOUSE Keratin-associated protein 16-3 OS=Mus musculus OX=10090 GN=Krtap16-3 PE=2 SV=1	1	3	2	2	0	0	0	1	0	0	0	3	0	0	1	0	0	0	0	0	0	0	0	0	0	0	0	1	0	1	1	0	0	0	0	0	0	0	0	0	0	0
Q8C7G5;A0A1L1SQP3;A0A1L1SSE5;A0A1L1SSC4;A0A1L1SV61	Q8C7G5	18;8;6;6;1	18;8;6;6;1	18;8;6;6;1	Apolipoprotein A-V	Apoa5	sp|Q8C7G5|APOA5_MOUSE Apolipoprotein A-V OS=Mus musculus OX=10090 GN=Apoa5 PE=1 SV=1	5	18	18	18	14	13	12	13	12	15	14	13	15	13	11	10	12	14	9	10	11	10	10	12	13	12	11	14	6	8	7	9	8	12	6	6	5	14	13	12	13	12
Q9JHK5;Q8CAG6;Q5F270	Q9JHK5;Q8CAG6	6;6;1	6;6;1	6;6;1	Pleckstrin	Plek	sp|Q9JHK5|PLEK_MOUSE Pleckstrin OS=Mus musculus OX=10090 GN=Plek PE=1 SV=1;tr|Q8CAG6|Q8CAG6_MOUSE Pleckstrin OS=Mus musculus OX=10090 GN=Plek PE=1 SV=1	3	6	6	6	6	6	6	4	6	5	5	6	6	6	6	5	6	6	6	2	5	3	6	2	4	5	5	5	5	5	5	5	6	6	4	5	4	6	6	6	4	6
Q9D644;Q8CAY5	Q9D644;Q8CAY5	2;2	1;1	1;1		Krtap31-1;Krtap31-2	tr|Q9D644|Q9D644_MOUSE Keratin-associated protein 31-1 OS=Mus musculus OX=10090 GN=Krtap31-1 PE=2 SV=1;tr|Q8CAY5|Q8CAY5_MOUSE Keratin-associated protein 31-2 OS=Mus musculus OX=10090 GN=Krtap31-2 PE=2 SV=1	2	2	1	1	0	0	0	0	0	0	0	2	0	0	0	0	0	0	0	0	0	0	0	0	0	0	0	0	0	0	0	0	0	0	0	0	0	0	0	0	0	0
Q8CF98	Q8CF98	11	11	11	Collectin-10	Colec10	sp|Q8CF98|COL10_MOUSE Collectin-10 OS=Mus musculus OX=10090 GN=Colec10 PE=2 SV=1	1	11	11	11	10	4	3	5	10	10	9	8	10	4	4	3	5	5	4	9	10	10	9	9	10	10	10	11	6	7	6	5	6	6	8	9	8	10	4	3	5	10
Q8CG16;Q8CFG9;Q3UZ09	Q8CG16;Q8CFG9	18;15;2	18;15;2	18;15;2	Complement C1r-A subcomponent;Complement C1r-A subcomponent heavy chain;Complement C1r-A subcomponent light chain;Complement C1r-B subcomponent;Complement C1r-B subcomponent heavy chain;Complement C1r-B subcomponent light chain	C1ra;C1rb	sp|Q8CG16|C1RA_MOUSE Complement C1r-A subcomponent OS=Mus musculus OX=10090 GN=C1ra PE=1 SV=1;sp|Q8CFG9|C1RB_MOUSE Complement C1r-B subcomponent OS=Mus musculus OX=10090 GN=C1rb PE=2 SV=1	3	18	18	18	10	14	11	14	10	9	13	17	15	12	14	12	16	12	11	15	10	10	12	9	14	15	11	13	10	11	9	8	15	12	14	13	12	10	14	11	14	10
Q8CG19;B1B1E2;A0A3Q4EGK3	Q8CG19;B1B1E2;A0A3Q4EGK3	8;7;7	8;7;7	8;7;7	Latent-transforming growth factor beta-binding protein 1	Ltbp1	sp|Q8CG19|LTBP1_MOUSE Latent-transforming growth factor beta-binding protein 1 OS=Mus musculus OX=10090 GN=Ltbp1 PE=1 SV=2;tr|B1B1E2|B1B1E2_MOUSE Latent-transforming growth factor beta-binding protein 1 (Fragment) OS=Mus musculus OX=10090 GN=Ltbp1 PE=1 SV=	3	8	8	8	4	1	1	3	4	2	6	6	6	2	1	1	3	4	2	1	1	2	2	1	3	3	2	3	4	3	1	1	2	1	2	3	3	4	1	1	3	4
Q8CGY8	Q8CGY8	1	1	1	UDP-N-acetylglucosamine--peptide N-acetylglucosaminyltransferase 110 kDa subunit	Ogt	sp|Q8CGY8|OGT1_MOUSE UDP-N-acetylglucosamine--peptide N-acetylglucosaminyltransferase 110 kDa subunit OS=Mus musculus OX=10090 GN=Ogt PE=1 SV=2	1	1	1	1	1	1	1	1	1	1	1	1	1	1	1	1	1	1	0	1	0	0	1	0	0	0	0	0	0	0	0	0	0	1	1	0	0	1	1	1	1	1
Q8CI19	Q8CI19	9	9	9	Platelet-derived growth factor C;Platelet-derived growth factor C, latent form;Platelet-derived growth factor C, receptor-binding form	Pdgfc	sp|Q8CI19|PDGFC_MOUSE Platelet-derived growth factor C OS=Mus musculus OX=10090 GN=Pdgfc PE=1 SV=2	1	9	9	9	7	1	0	1	6	9	5	5	6	0	0	0	0	1	0	1	4	4	1	0	1	7	6	8	0	0	0	0	0	0	8	4	3	7	1	0	1	6
Q8HWB2	Q8HWB2	11	7	1		H2-Q4	tr|Q8HWB2|Q8HWB2_MOUSE Histocompatibility 2, Q region locus 4 OS=Mus musculus OX=10090 GN=H2-Q4 PE=1 SV=1	1	11	7	1	7	8	8	11	7	8	8	9	9	7	8	7	9	7	6	8	7	7	8	5	8	8	6	6	8	9	8	8	8	11	6	7	7	3	5	4	7	3
Q8K0E8	Q8K0E8	58	58	52	Fibrinogen beta chain;Fibrinopeptide B;Fibrinogen beta chain	Fgb	sp|Q8K0E8|FIBB_MOUSE Fibrinogen beta chain OS=Mus musculus OX=10090 GN=Fgb PE=1 SV=1	1	58	58	52	44	44	47	49	48	42	40	41	43	45	43	49	50	43	54	50	44	47	41	39	41	45	46	43	50	43	46	43	44	46	45	40	45	44	44	47	49	48
57;161658;161659;161660;161661;161662;161663;161664;161665;161666;161667;161668;161669;161670;161671;161672;161673;161674;161675;161676;161677;161678;161679;161680;161681;161682;161683;161684;161685;161686;161687;161688;161689;161690;161691;161692;162355;162356;162357;162358;162359;162360;162361;162362;162363;162364;162365;162366;162367;162368;162369;162370;162371;162372;162373;162374;162375;1623…	4136;4137;4138;4139;4140;4141;4142;4143;4144;4145;4146;4147;4148;4149;4150;4151;4152;4153;4154;4155;4156;4157;4158;4159;4160;4161;4162;4163;4164;4165;4166;4167;4168;4169;4170;4171;4172;4173;4174;4175;4176;4177;4178;4179;4180;4181;4182;4183;4184;4185;4186;4187;4188;4189;4190;4191;4192;4193;4194;4195;4196;4197;4198;4199;4200;4201;4202;4203;4204;4205;4206;4207;4208;4209;4210;4211;4212;4213;4214;4215…
2;124333;124334;124335;124336;124337;124338;124339;124340;124341;124342;124343;124344;124345;124346;124347;124348;124349;124350;124351;124352;124353;124354;124355;124356;124357;124358;124359;124360;124361;124362;124363;124364;124365;124366;124367;124368;124369;124370;124371;124372;124373;124374;124375;124376;124377;124378;124379;124380;124381;124382;124383;124384;124385;124386;124387;124388;12438…	4307;4403;4406;20812;25625;25729;26018;26672;26860;30478;42798;42905;43467;43664;43755;48926;51951;52061;62741;65991;66060;66347;66407;66424;66633;67821;67822;68599;68677;68815;71765;84252;86768;87087;87176;88748;97329;99400;99475;99651;99669;105036;105750;105903;109997;114362;118738;124285;124637;125375;125415;125418;144647;146816;146916;151011;151019;152578	482;483;484;485;486;487;488;489;490;491;492;493;494;495;496;644;645	534;535;536;537;538;539;540;541;542;543;544;545;546	103;108;122;123;155;157;160;178;266;295;299;316;352;353;391;402;459	92;210;244;262;325;334;387;393;446;458;467;470;472
Q8K0Y2	Q8K0Y2	25	25	5	Keratin, type I cuticular Ha3-I	Krt33a	sp|Q8K0Y2|KT33A_MOUSE Keratin, type I cuticular Ha3-I OS=Mus musculus OX=10090 GN=Krt33a PE=1 SV=1	1	25	25	5	2	13	4	20	1	2	2	21	2	2	2	1	0	1	1	1	2	1	2	8	1	1	1	1	0	1	8	0	5	1	7	3	1	2	13	4	20	1
Q8K198	Q8K198	4	4	4		Krtap13-1	tr|Q8K198|Q8K198_MOUSE Keratin-associated protein 13-1 OS=Mus musculus OX=10090 GN=Krtap13-1 PE=1 SV=1	1	4	4	4	0	0	0	1	0	0	0	4	0	0	0	0	0	0	0	0	0	0	0	0	0	0	0	0	0	0	0	0	0	0	0	0	0	0	0	0	1	0
Q8K1B8;A0A494B9W3;A0A494BBJ8;A0A494B9F7	Q8K1B8;A0A494B9W3;A0A494BBJ8	22;18;12;4	22;18;12;4	22;18;12;4	Fermitin family homolog 3	Fermt3	sp|Q8K1B8|URP2_MOUSE Fermitin family homolog 3 OS=Mus musculus OX=10090 GN=Fermt3 PE=1 SV=1;tr|A0A494B9W3|A0A494B9W3_MOUSE Fermitin family homolog 3 OS=Mus musculus OX=10090 GN=Fermt3 PE=1 SV=1;tr|A0A494BBJ8|A0A494BBJ8_MOUSE Fermitin family homolog 3 OS=Mu	4	22	22	22	15	17	17	15	15	15	19	18	19	16	17	17	19	19	18	13	14	15	13	9	15	14	17	18	15	19	16	15	19	16	12	13	12	15	17	17	15	15
Q8K1I3;H3BLP2;A0A087WSF3	Q8K1I3	5;2;1	5;2;1	5;2;1	Secreted phosphoprotein 24	Spp2	sp|Q8K1I3|SPP24_MOUSE Secreted phosphoprotein 24 OS=Mus musculus OX=10090 GN=Spp2 PE=1 SV=2	3	5	5	5	3	1	2	2	4	4	2	3	2	1	2	2	1	2	2	4	4	4	3	2	3	5	4	4	0	1	1	0	2	2	4	4	4	3	1	2	2	4
Q8K274	Q8K274	4	4	4	Ketosamine-3-kinase	Fn3krp	sp|Q8K274|KT3K_MOUSE Ketosamine-3-kinase OS=Mus musculus OX=10090 GN=Fn3krp PE=1 SV=2	1	4	4	4	1	0	0	0	3	3	1	1	1	0	1	0	1	0	1	1	0	1	1	1	1	3	1	0	1	0	0	0	0	0	2	1	2	1	0	0	0	3
Q8K4L6	Q8K4L6	3	3	3		Mepe	sp|Q8K4L6|MEPE_MOUSE Matrix extracellular phosphoglycoprotein OS=Mus musculus OX=10090 GN=Mepe PE=1 SV=1	1	3	3	3	3	0	0	0	2	2	2	2	2	0	0	0	0	0	0	0	1	2	1	1	2	1	1	1	1	1	0	1	0	0	1	2	2	3	0	0	0	2
Q8K558;A6XA75	Q8K558	4;1	4;1	4;1	Trem-like transcript 1 protein	Treml1	sp|Q8K558|TRML1_MOUSE Trem-like transcript 1 protein OS=Mus musculus OX=10090 GN=Treml1 PE=1 SV=2	2	4	4	4	2	3	3	3	2	0	3	2	3	2	3	1	4	4	4	1	2	2	1	2	1	1	2	0	3	3	1	1	2	2	1	1	2	2	3	3	3	2
Q8QZY1	Q8QZY1	3	3	3	Eukaryotic translation initiation factor 3 subunit L	Eif3l	sp|Q8QZY1|EIF3L_MOUSE Eukaryotic translation initiation factor 3 subunit L OS=Mus musculus OX=10090 GN=Eif3l PE=1 SV=1	1	3	3	3	0	0	0	0	0	0	0	0	0	0	1	0	0	0	0	0	0	0	0	0	0	3	1	1	0	0	0	0	0	0	1	1	2	0	0	0	0	0
Q8QZY6	Q8QZY6	1	1	1	Tetraspanin-14	Tspan14	sp|Q8QZY6|TSN14_MOUSE Tetraspanin-14 OS=Mus musculus OX=10090 GN=Tspan14 PE=1 SV=1	1	1	1	1	0	0	0	0	0	0	0	1	0	0	0	0	0	1	0	0	0	0	0	0	0	1	0	0	0	1	0	0	0	1	0	0	0	0	0	0	0	0
Q8R0Z6;Q9R045	Q8R0Z6	27;1	27;1	27;1	Angiopoietin-related protein 6	Angptl6	sp|Q8R0Z6|ANGL6_MOUSE Angiopoietin-related protein 6 OS=Mus musculus OX=10090 GN=Angptl6 PE=2 SV=1	2	27	27	27	25	10	8	8	26	25	24	26	21	14	14	6	15	14	11	26	25	25	23	22	23	24	24	24	21	21	16	18	20	18	23	23	21	25	10	8	8	26
Q8R121;CON__ENSEMBL:ENSBTAP00000013050	Q8R121	12;2	12;2	12;2	Protein Z-dependent protease inhibitor	Serpina10	sp|Q8R121|ZPI_MOUSE Protein Z-dependent protease inhibitor OS=Mus musculus OX=10090 GN=Serpina10 PE=1 SV=1	2	12	12	12	4	4	2	3	4	4	6	5	5	5	5	6	3	1	1	6	6	3	8	7	6	1	0	0	11	11	6	11	11	12	7	6	5	4	4	2	3	4
Q8R1B4;M0QWV3	Q8R1B4;M0QWV3	2;1	2;1	2;1	Eukaryotic translation initiation factor 3 subunit C	Eif3c;G730046D07Rik	sp|Q8R1B4|EIF3C_MOUSE Eukaryotic translation initiation factor 3 subunit C OS=Mus musculus OX=10090 GN=Eif3c PE=1 SV=1;tr|M0QWV3|M0QWV3_MOUSE Eukaryotic translation initiation factor 3 subunit C (Fragment) OS=Mus musculus OX=10090 GN=Eif3c PE=1 SV=2	2	2	2	2	0	0	0	0	0	1	0	0	0	0	0	0	0	0	0	0	0	0	0	0	0	2	1	1	0	0	0	0	0	0	1	1	1	0	0	0	0	0
Q8R4V5	Q8R4V5	5	5	5	Oncoprotein-induced transcript 3 protein	Oit3	sp|Q8R4V5|OIT3_MOUSE Oncoprotein-induced transcript 3 protein OS=Mus musculus OX=10090 GN=Oit3 PE=2 SV=2	1	5	5	5	2	2	4	2	2	2	3	4	3	1	4	3	2	0	0	1	2	1	0	0	2	3	0	3	0	1	1	3	2	3	3	2	3	2	2	4	2	2
Q9DAC2;Q8VCG4	Q9DAC2;Q8VCG4	5;5	5;5	5;5	Complement component C8 gamma chain	C8g	tr|Q9DAC2|Q9DAC2_MOUSE Complement component C8 gamma chain OS=Mus musculus OX=10090 GN=C8g PE=1 SV=1;sp|Q8VCG4|CO8G_MOUSE Complement component C8 gamma chain OS=Mus musculus OX=10090 GN=C8g PE=1 SV=1	2	5	5	5	3	3	3	3	4	3	3	3	2	3	4	3	2	2	1	3	3	1	1	2	2	3	2	2	1	2	1	1	2	1	5	4	4	3	3	3	3	4
Q8VCS0;A0A494BB01;A0A498WFR9;Q71S44;A0A494B9M1;CON__ENSEMBL:ENSBTAP00000016285	Q8VCS0;A0A494BB01;A0A498WFR9;Q71S44;A0A494B9M1	4;3;3;2;2;1	4;3;3;2;2;1	4;3;3;2;2;1	N-acetylmuramoyl-L-alanine amidase	Pglyrp2	sp|Q8VCS0|PGRP2_MOUSE N-acetylmuramoyl-L-alanine amidase OS=Mus musculus OX=10090 GN=Pglyrp2 PE=1 SV=1;tr|A0A494BB01|A0A494BB01_MOUSE N-acetylmuramoyl-L-alanine amidase OS=Mus musculus OX=10090 GN=Pglyrp2 PE=1 SV=1;tr|A0A498WFR9|A0A498WFR9_MOUSE N-acetylmu	6	4	4	4	0	2	2	3	0	0	2	4	2	2	2	1	1	1	1	4	1	2	1	2	2	0	1	1	2	1	2	2	2	3	1	2	2	0	2	2	3	0
Q8VCU2;O70362	Q8VCU2;O70362	27;24	27;24	27;24	Phosphatidylinositol-glycan-specific phospholipase D	Gpld1	tr|Q8VCU2|Q8VCU2_MOUSE Phosphatidylinositol-glycan-specific phospholipase D OS=Mus musculus OX=10090 GN=Gpld1 PE=1 SV=1;sp|O70362|PHLD_MOUSE Phosphatidylinositol-glycan-specific phospholipase D OS=Mus musculus OX=10090 GN=Gpld1 PE=1 SV=1	2	27	27	27	22	21	19	26	20	20	23	24	23	19	19	19	19	17	13	21	19	17	16	16	18	21	17	19	15	15	12	13	18	17	17	22	17	22	21	19	26	20
Q8VDD5;A0A2R8VHF9;E9QPE7;A0A338P6K2;Q5SV64;Q3UH59;Q61879;O08638;A0A2R8W6V7;A0A2R8VKI5;F2Z494;Q8BXF2	Q8VDD5	54;7;7;7;7;7;7;6;4;2;1;1	54;7;7;7;7;7;7;6;4;2;1;1	51;4;4;4;5;5;5;3;4;2;1;0	Myosin-9	Myh9	sp|Q8VDD5|MYH9_MOUSE Myosin-9 OS=Mus musculus OX=10090 GN=Myh9 PE=1 SV=4	12	54	54	51	31	44	30	38	29	31	40	37	39	34	34	30	37	43	33	11	31	26	19	13	25	27	27	24	28	32	23	24	27	39	28	29	26	31	44	30	38	29
Q8VDN2;D3YYN7;A0A0G2JGX4;Q8VCE0;Q6PIC6;Q6PIE5;Q91WH7;Q9WV27;Q64436;Q9Z1W8	Q8VDN2	11;5;5;5;5;5;2;2;2;1	11;5;5;5;5;5;2;2;2;1	11;5;5;5;5;5;2;2;2;1	Sodium/potassium-transporting ATPase subunit alpha-1	Atp1a1	sp|Q8VDN2|AT1A1_MOUSE Sodium/potassium-transporting ATPase subunit alpha-1 OS=Mus musculus OX=10090 GN=Atp1a1 PE=1 SV=1	10	11	11	11	2	8	6	8	3	6	8	6	10	7	6	5	10	8	9	0	3	4	1	0	3	2	1	2	4	7	3	5	7	8	2	4	6	2	8	6	8	3
Q8VHL0	Q8VHL0	4	4	4	Urea transporter 1	Slc14a1	sp|Q8VHL0|UT1_MOUSE Urea transporter 1 OS=Mus musculus OX=10090 GN=Slc14a1 PE=1 SV=2	1	4	4	4	1	3	2	2	2	0	1	3	2	2	3	3	4	4	3	1	1	2	2	1	3	1	2	2	3	3	2	3	3	2	1	1	2	1	3	2	2	2
Q8VHY0	Q8VHY0	7	7	7	Chondroitin sulfate proteoglycan 4	Cspg4	sp|Q8VHY0|CSPG4_MOUSE Chondroitin sulfate proteoglycan 4 OS=Mus musculus OX=10090 GN=Cspg4 PE=1 SV=3	1	7	7	7	0	0	0	0	2	0	0	0	0	0	0	0	0	1	0	0	2	0	2	2	7	0	0	0	1	1	0	2	0	0	1	1	2	0	0	0	0	2
Q91V64;A0A494B952	Q91V64;A0A494B952	12;11	12;11	12;11	Isochorismatase domain-containing protein 1	Isoc1	sp|Q91V64|ISOC1_MOUSE Isochorismatase domain-containing protein 1 OS=Mus musculus OX=10090 GN=Isoc1 PE=1 SV=1;tr|A0A494B952|A0A494B952_MOUSE Isochorismatase domain-containing protein 1 OS=Mus musculus OX=10090 GN=Isoc1 PE=1 SV=1	2	12	12	12	10	0	0	0	12	10	2	0	0	1	0	0	0	0	0	5	10	10	1	0	0	9	10	9	1	0	0	0	0	0	5	6	4	10	0	0	0	12
Q91VB8;P01942;A7M7S6;P06467	Q91VB8;P01942	12;10;1;1	12;10;1;1	10;8;0;0	Hemoglobin subunit alpha	haemaglobin alpha 2;Hba	tr|Q91VB8|Q91VB8_MOUSE Alpha globin 1 OS=Mus musculus OX=10090 GN=Hba-a1 PE=1 SV=1;sp|P01942|HBA_MOUSE Hemoglobin subunit alpha OS=Mus musculus OX=10090 GN=Hba PE=1 SV=2	4	12	12	10	11	11	12	12	11	11	10	10	11	11	11	12	11	12	12	11	11	10	11	10	11	11	11	11	10	11	11	10	11	11	11	10	10	11	11	12	12	11
Q91W86	Q91W86	1	1	1	Vacuolar protein sorting-associated protein 11 homolog	Vps11	sp|Q91W86|VPS11_MOUSE Vacuolar protein sorting-associated protein 11 homolog OS=Mus musculus OX=10090 GN=Vps11 PE=1 SV=3	1	1	1	1	0	0	0	0	0	0	0	0	0	0	0	0	0	1	0	0	0	0	0	0	0	0	0	0	0	0	0	0	0	0	0	0	0	0	0	0	0	0
Q91W93;A2A4M0	Q91W93	6;1	4;0	3;0		Krtap4-16	tr|Q91W93|Q91W93_MOUSE Keratin-associated protein 4-16 OS=Mus musculus OX=10090 GN=Krtap4-16 PE=1 SV=1	2	6	4	3	0	2	0	1	0	0	0	6	0	0	0	0	0	0	0	0	0	0	0	0	0	0	0	0	0	0	0	0	0	0	0	0	0	0	0	0	0	0
Q91WP0	Q91WP0	7	7	7	Mannan-binding lectin serine protease 2;Mannan-binding lectin serine protease 2 A chain;Mannan-binding lectin serine protease 2 B chain	Masp2	sp|Q91WP0|MASP2_MOUSE Mannan-binding lectin serine protease 2 OS=Mus musculus OX=10090 GN=Masp2 PE=1 SV=1	1	7	7	7	4	4	4	5	4	5	3	5	4	5	1	2	3	4	0	5	4	4	3	2	4	5	3	4	1	3	2	1	4	5	6	6	6	4	4	4	5	4
Q91WP6;G3X8T9;F2Z405;Q5I2A0;E9Q499;Q80X76	Q91WP6;G3X8T9	10;8;4;4;3;3	7;5;2;2;1;1	6;5;1;1;0;0	Serine protease inhibitor A3N	Serpina3n	sp|Q91WP6|SPA3N_MOUSE Serine protease inhibitor A3N OS=Mus musculus OX=10090 GN=Serpina3n PE=1 SV=1;tr|G3X8T9|G3X8T9_MOUSE Serine protease inhibitor A3N OS=Mus musculus OX=10090 GN=Serpina3n PE=1 SV=1	6	10	7	6	4	9	5	9	4	5	5	8	8	8	8	8	8	7	4	8	6	6	6	7	7	4	3	5	6	7	6	4	6	7	6	7	5	2	6	3	6	1
Q91X72;A0A1B0GS57	Q91X72	27;7	27;7	27;7	Hemopexin	Hpx	sp|Q91X72|HEMO_MOUSE Hemopexin OS=Mus musculus OX=10090 GN=Hpx PE=1 SV=2	2	27	27	27	22	21	19	23	21	23	21	26	26	23	24	26	21	23	23	22	24	24	20	23	25	21	19	22	18	21	24	21	19	18	20	21	17	22	21	19	23	21
Q91XA2	Q91XA2	1	1	1	Golgi membrane protein 1	Golm1	sp|Q91XA2|GOLM1_MOUSE Golgi membrane protein 1 OS=Mus musculus OX=10090 GN=Golm1 PE=1 SV=2	1	1	1	1	0	0	0	0	0	0	0	0	1	0	0	0	0	0	0	0	0	0	0	0	0	0	0	0	0	0	0	1	0	0	0	0	1	0	0	0	0	0
Q91XL1	Q91XL1	2	2	2		Lrg1	tr|Q91XL1|Q91XL1_MOUSE Leucine-rich HEV glycoprotein OS=Mus musculus OX=10090 GN=Lrg1 PE=1 SV=1	1	2	2	2	0	0	0	0	0	0	0	1	1	1	1	2	1	1	1	0	0	0	1	2	1	0	0	0	0	1	1	0	0	1	1	1	1	0	0	0	0	0
Q91Y47	Q91Y47	8	8	8	Coagulation factor XI;Coagulation factor XIa heavy chain;Coagulation factor XIa light chain	F11	sp|Q91Y47|FA11_MOUSE Coagulation factor XI OS=Mus musculus OX=10090 GN=F11 PE=2 SV=2	1	8	8	8	7	4	1	4	6	5	3	2	1	2	4	4	4	5	4	3	7	7	3	1	6	4	4	4	2	0	0	4	3	3	2	2	2	7	4	1	4	6
Q921I1;F7BAE9;F7CJN9;D3YYR8;E9Q2Q7;E9Q939;CON__Q29443;CON__Q0IIK2	Q921I1	49;17;15;12;9;4;4;4	49;17;15;12;9;4;4;4	45;15;13;12;9;4;2;2	Serotransferrin	Tf	sp|Q921I1|TRFE_MOUSE Serotransferrin OS=Mus musculus OX=10090 GN=Tf PE=1 SV=1	8	49	49	45	42	42	44	43	41	38	43	45	44	48	46	46	44	44	47	43	42	39	44	47	47	40	39	42	43	46	45	42	43	42	41	39	39	42	42	44	43	41
Q925H3	Q925H3	5	1	1	Keratin-associated protein 6-5	Krtap6-5	sp|Q925H3|KRA65_MOUSE Keratin-associated protein 6-5 OS=Mus musculus OX=10090 GN=Krtap6-5 PE=2 SV=1	1	5	1	1	0	0	0	3	0	0	0	5	2	0	0	0	0	0	0	0	0	0	0	0	0	0	0	0	0	0	0	0	0	0	0	1	0	0	0	0	0	0
Q925H6	Q925H6	3	3	2	Keratin-associated protein 19-3	Krtap19-3	sp|Q925H6|KR193_MOUSE Keratin-associated protein 19-3 OS=Mus musculus OX=10090 GN=Krtap19-3 PE=2 SV=1	1	3	3	2	0	0	0	2	0	0	0	3	0	0	0	0	0	0	0	0	0	0	0	0	0	0	0	0	0	0	0	0	0	0	0	0	0	0	0	0	2	0
Q925H7	Q925H7	1	1	1	Keratin-associated protein 19-4	Krtap19-4	sp|Q925H7|KR194_MOUSE Keratin-associated protein 19-4 OS=Mus musculus OX=10090 GN=Krtap19-4 PE=2 SV=1	1	1	1	1	0	0	0	1	0	0	0	1	0	0	0	0	0	0	0	0	0	0	0	0	0	0	0	0	0	0	0	0	0	0	0	0	0	0	0	0	1	0
Q99JI6;A0A1W2P777	Q99JI6	9;1	9;1	3;1	Ras-related protein Rap-1b	Rap1b	sp|Q99JI6|RAP1B_MOUSE Ras-related protein Rap-1b OS=Mus musculus OX=10090 GN=Rap1b PE=1 SV=2	2	9	9	3	6	7	7	8	6	7	8	7	8	6	7	6	8	7	8	6	6	6	7	5	9	6	6	6	6	9	7	6	7	8	5	7	6	6	7	7	8	6
Q99K41	Q99K41	31	31	31	EMILIN-1	Emilin1	sp|Q99K41|EMIL1_MOUSE EMILIN-1 OS=Mus musculus OX=10090 GN=Emilin1 PE=1 SV=1	1	31	31	31	23	17	13	14	24	25	28	25	27	8	20	6	22	26	19	23	23	25	19	12	22	22	18	21	18	21	13	14	17	17	23	21	21	23	17	13	14	24
Q99LC5	Q99LC5	1	1	1	Electron transfer flavoprotein subunit alpha, mitochondrial	Etfa	sp|Q99LC5|ETFA_MOUSE Electron transfer flavoprotein subunit alpha, mitochondrial OS=Mus musculus OX=10090 GN=Etfa PE=1 SV=2	1	1	1	1	0	0	0	0	0	0	0	0	0	0	0	0	0	0	0	0	0	0	0	0	0	0	0	0	0	0	0	0	0	0	1	1	1	0	0	0	0	0
Q99M73	Q99M73	19	11	10	Keratin, type II cuticular Hb4	Krt84	sp|Q99M73|KRT84_MOUSE Keratin, type II cuticular Hb4 OS=Mus musculus OX=10090 GN=Krt84 PE=2 SV=2	1	19	11	10	1	5	4	3	3	3	7	10	3	2	3	3	2	3	3	2	3	2	4	10	2	3	12	1	6	10	15	2	7	4	4	3	4	0	0	0	0	0
Q99M74	Q99M74	9	1	1	Keratin, type II cuticular Hb2	Krt82	sp|Q99M74|KRT82_MOUSE Keratin, type II cuticular Hb2 OS=Mus musculus OX=10090 GN=Krt82 PE=1 SV=2	1	9	1	1	1	8	2	2	0	1	1	2	0	0	0	0	0	1	1	0	0	1	1	2	1	0	1	0	1	1	1	1	2	1	0	0	0	0	1	0	0	0
Q99P58	Q99P58	2	2	2	Ras-related protein Rab-27B	Rab27b	sp|Q99P58|RB27B_MOUSE Ras-related protein Rab-27B OS=Mus musculus OX=10090 GN=Rab27b PE=1 SV=3	1	2	2	2	0	1	1	2	1	0	1	2	2	1	2	1	2	2	2	0	0	2	1	2	1	0	1	0	1	1	1	1	1	2	0	0	0	0	1	1	2	1
Q99PT1	Q99PT1	4	4	4	Rho GDP-dissociation inhibitor 1	Arhgdia	sp|Q99PT1|GDIR1_MOUSE Rho GDP-dissociation inhibitor 1 OS=Mus musculus OX=10090 GN=Arhgdia PE=1 SV=3	1	4	4	4	1	3	2	3	2	2	2	2	2	3	2	2	3	2	2	0	0	2	0	0	2	2	1	0	0	2	1	1	1	3	2	0	2	1	3	2	3	2
Q9CPN9	Q9CPN9	1	1	1		2210010C04Rik	tr|Q9CPN9|Q9CPN9_MOUSE RIKEN cDNA 2210010C04 gene OS=Mus musculus OX=10090 GN=2210010C04Rik PE=1 SV=1	1	1	1	1	1	1	1	1	1	1	1	1	1	1	1	1	1	1	1	1	1	1	1	1	1	1	1	1	1	1	1	1	1	1	1	1	1	1	1	1	1	1
Q9CQ19	Q9CQ19	7	7	2	Myosin regulatory light polypeptide 9	Myl9	sp|Q9CQ19|MYL9_MOUSE Myosin regulatory light polypeptide 9 OS=Mus musculus OX=10090 GN=Myl9 PE=1 SV=3	1	7	7	2	6	1	1	2	5	5	1	3	3	1	2	1	2	4	1	1	5	5	0	1	1	6	4	5	1	3	3	2	2	2	3	3	4	6	1	1	2	5
Q9CQV8;A2A5N1	Q9CQV8;A2A5N1	6;4	2;2	2;2	14-3-3 protein beta/alpha;14-3-3 protein beta/alpha, N-terminally processed	Ywhab	sp|Q9CQV8|1433B_MOUSE 14-3-3 protein beta/alpha OS=Mus musculus OX=10090 GN=Ywhab PE=1 SV=3;tr|A2A5N1|A2A5N1_MOUSE 14-3-3 protein beta/alpha (Fragment) OS=Mus musculus OX=10090 GN=Ywhab PE=1 SV=1	2	6	2	2	3	5	5	5	5	4	5	6	6	5	6	5	5	5	5	3	4	4	4	3	4	4	4	4	4	4	5	5	6	6	5	5	4	1	2	1	2	2
Q9CQW3;Q8CI01	Q9CQW3;Q8CI01	6;4	6;4	6;4	Vitamin K-dependent protein Z	Proz	sp|Q9CQW3|PROZ_MOUSE Vitamin K-dependent protein Z OS=Mus musculus OX=10090 GN=Proz PE=1 SV=1;tr|Q8CI01|Q8CI01_MOUSE Proz protein OS=Mus musculus OX=10090 GN=Proz PE=1 SV=1	2	6	6	6	4	0	0	2	5	6	3	3	2	1	2	2	1	1	0	5	6	6	4	3	5	4	3	4	6	4	5	6	6	6	5	5	3	4	0	0	2	5
Q9CR57;A0A1L1SUF6	Q9CR57	3;1	3;1	3;1	60S ribosomal protein L14	Rpl14	sp|Q9CR57|RL14_MOUSE 60S ribosomal protein L14 OS=Mus musculus OX=10090 GN=Rpl14 PE=1 SV=3	2	3	3	3	0	0	0	0	1	1	2	2	2	0	1	0	0	1	0	0	0	0	2	1	3	2	1	1	0	0	1	0	0	0	2	2	2	0	0	0	0	1
Q9CZM2;B8JKK2	Q9CZM2;B8JKK2	5;4	5;4	5;4	60S ribosomal protein L15;Ribosomal protein L15	Rpl15	sp|Q9CZM2|RL15_MOUSE 60S ribosomal protein L15 OS=Mus musculus OX=10090 GN=Rpl15 PE=1 SV=4;tr|B8JKK2|B8JKK2_MOUSE Ribosomal protein L15 (Fragment) OS=Mus musculus OX=10090 GN=Rpl15 PE=1 SV=1	2	5	5	5	2	1	0	0	4	3	4	3	3	0	0	0	0	2	1	0	2	2	2	1	4	3	2	3	1	1	1	1	0	0	3	3	2	2	1	0	0	4
Q9D1B1;A0A494BAF5	Q9D1B1	5;2	5;2	5;2		Cst6	tr|Q9D1B1|Q9D1B1_MOUSE Cystatin E/M OS=Mus musculus OX=10090 GN=Cst6 PE=1 SV=1	2	5	5	5	4	3	3	4	5	5	3	2	3	3	3	3	3	3	2	3	3	3	3	2	3	3	3	3	3	2	3	3	3	3	3	3	2	4	3	3	4	5
Q9D1R9;A0A0G2JGY8;A0A0G2JEY6	Q9D1R9;A0A0G2JGY8;A0A0G2JEY6	2;1;1	2;1;1	2;1;1	60S ribosomal protein L34	Rpl34	sp|Q9D1R9|RL34_MOUSE 60S ribosomal protein L34 OS=Mus musculus OX=10090 GN=Rpl34 PE=1 SV=2;tr|A0A0G2JGY8|A0A0G2JGY8_MOUSE 60S ribosomal protein L34 (Fragment) OS=Mus musculus OX=10090 GN=Rpl34 PE=1 SV=4;tr|A0A0G2JEY6|A0A0G2JEY6_MOUSE 60S ribosomal protein	3	2	2	2	2	1	0	0	2	2	0	1	2	0	0	0	0	0	0	1	1	1	0	0	2	2	0	2	0	0	0	0	0	0	2	1	1	2	1	0	0	2
Q9D3H4;A0PK51	Q9D3H4;A0PK51	9;8	9;8	8;7		Krtap2-4;Gm11562	tr|Q9D3H4|Q9D3H4_MOUSE Keratin-associated protein 2-4 OS=Mus musculus OX=10090 GN=Gm11938 PE=2 SV=1;tr|A0PK51|A0PK51_MOUSE Krtap2-4 protein OS=Mus musculus OX=10090 GN=Gm11562 PE=2 SV=1	2	9	9	8	0	3	0	3	0	0	0	9	0	0	0	0	0	0	0	0	0	0	0	0	0	0	0	0	1	0	0	0	0	0	0	0	0	0	3	0	3	0
Q9D3I6	Q9D3I6	2	2	2	Keratin-associated protein 7-1	Krtap7-1	sp|Q9D3I6|KRA71_MOUSE Keratin-associated protein 7-1 OS=Mus musculus OX=10090 GN=Krtap7-1 PE=3 SV=1	1	2	2	2	0	0	0	1	0	0	0	2	0	0	0	0	0	0	0	0	0	0	0	0	0	0	0	0	0	0	0	0	0	0	0	0	0	0	0	0	1	0
Q9D3P1	Q9D3P1	2	2	2	Trichohyalin-like protein 1	Tchhl1	sp|Q9D3P1|TCHL1_MOUSE Trichohyalin-like protein 1 OS=Mus musculus OX=10090 GN=Tchhl1 PE=2 SV=2	1	2	2	2	0	0	0	0	0	0	0	0	0	0	0	0	0	0	0	0	0	0	0	0	0	0	0	0	0	0	2	0	0	0	0	0	0	0	0	0	0	0
Q9D8E6	Q9D8E6	11	11	11	60S ribosomal protein L4	Rpl4	sp|Q9D8E6|RL4_MOUSE 60S ribosomal protein L4 OS=Mus musculus OX=10090 GN=Rpl4 PE=1 SV=3	1	11	11	11	2	0	0	0	1	2	8	8	7	0	1	0	1	1	0	0	1	0	6	4	10	10	6	9	2	2	1	0	1	1	5	7	6	2	0	0	0	1
Q9DAJ7	Q9DAJ7	1	1	1		Tescl	tr|Q9DAJ7|Q9DAJ7_MOUSE Tescalcin-like OS=Mus musculus OX=10090 GN=Tescl PE=2 SV=1	1	1	1	1	0	0	0	0	0	0	0	0	0	0	0	0	0	0	0	0	0	0	0	0	0	0	0	0	0	0	0	0	0	0	1	1	1	0	0	0	0	0
Q9DB76	Q9DB76	2	2	2	ER membrane protein complex subunit 9	Emc9	sp|Q9DB76|EMC9_MOUSE ER membrane protein complex subunit 9 OS=Mus musculus OX=10090 GN=Emc9 PE=1 SV=1	1	2	2	2	2	0	0	0	2	2	0	2	0	0	0	0	0	0	0	0	0	0	0	0	0	0	1	2	0	0	0	0	0	0	2	1	2	2	0	0	0	2
Q9DBB9	Q9DBB9	14	14	14	Carboxypeptidase N subunit 2	Cpn2	sp|Q9DBB9|CPN2_MOUSE Carboxypeptidase N subunit 2 OS=Mus musculus OX=10090 GN=Cpn2 PE=1 SV=2	1	14	14	14	6	10	8	10	6	7	9	12	9	7	12	14	10	10	11	10	9	6	7	10	12	7	4	11	7	9	8	8	12	10	10	10	7	6	10	8	10	6
Q9DBD0;D3YY36;F6W4D3;REV__A0A5F8MP88	Q9DBD0;D3YY36	29;28;9;1	28;27;9;1	27;26;8;1	Inhibitor of carbonic anhydrase	Ica;1300017J02Rik	sp|Q9DBD0|ICA_MOUSE Inhibitor of carbonic anhydrase OS=Mus musculus OX=10090 GN=Ica PE=1 SV=1;tr|D3YY36|D3YY36_MOUSE Inhibitor of carbonic anhydrase OS=Mus musculus OX=10090 GN=Inhca PE=1 SV=1	4	29	28	27	10	19	18	20	18	19	19	27	20	17	18	24	12	13	12	23	19	13	11	15	15	21	7	22	9	9	11	7	14	18	21	18	14	9	18	17	19	17
Q9DBY4	Q9DBY4	1	1	1	TLR4 interactor with leucine rich repeats	Tril	sp|Q9DBY4|TRIL_MOUSE TLR4 interactor with leucine rich repeats OS=Mus musculus OX=10090 GN=Tril PE=2 SV=1	1	1	1	1	1	1	1	1	1	1	1	1	1	1	1	0	1	1	1	1	1	1	1	1	0	0	0	1	0	0	0	0	0	1	1	1	1	1	1	1	1	1
Q9DCH4	Q9DCH4	4	4	4	Eukaryotic translation initiation factor 3 subunit F	Eif3f	sp|Q9DCH4|EIF3F_MOUSE Eukaryotic translation initiation factor 3 subunit F OS=Mus musculus OX=10090 GN=Eif3f PE=1 SV=2	1	4	4	4	0	0	0	0	0	0	0	0	0	0	0	0	0	0	0	0	0	0	0	0	0	3	0	2	0	0	0	0	0	0	0	1	3	0	0	0	0	0
Q9EPL0;F2Z436;G3UZH1	Q9EPL0	7;3;2	7;3;2	7;3;2	Xylosyltransferase 2	Xylt2	sp|Q9EPL0|XYLT2_MOUSE Xylosyltransferase 2 OS=Mus musculus OX=10090 GN=Xylt2 PE=2 SV=3	3	7	7	7	1	0	0	0	1	1	1	0	0	0	0	0	0	0	0	0	0	0	5	4	7	0	0	0	0	1	0	0	0	1	4	6	6	1	0	0	0	1
Q9EQI5	Q9EQI5	5	5	5		Ppbp	tr|Q9EQI5|Q9EQI5_MOUSE Chemokine subfamily B Cys-X-Cys OS=Mus musculus OX=10090 GN=Ppbp PE=1 SV=1	1	5	5	5	2	2	2	2	3	4	2	3	3	2	2	1	2	2	2	2	3	2	1	2	3	5	1	3	1	2	2	1	2	1	2	2	2	2	2	2	2	3
Q9EQP2;Q9QXY6	Q9EQP2	7;1	7;1	7;1	EH domain-containing protein 4	Ehd4	sp|Q9EQP2|EHD4_MOUSE EH domain-containing protein 4 OS=Mus musculus OX=10090 GN=Ehd4 PE=1 SV=1	2	7	7	7	3	4	3	6	4	3	5	3	6	2	5	3	5	2	3	0	1	3	2	1	3	2	1	2	3	3	3	1	3	4	1	2	1	3	4	3	6	4
Q9ERE2	Q9ERE2	38	3	1	Keratin, type II cuticular Hb1	Krt81	sp|Q9ERE2|KRT81_MOUSE Keratin, type II cuticular Hb1 OS=Mus musculus OX=10090 GN=Krt81 PE=2 SV=2	1	38	3	1	0	26	3	19	1	1	1	30	1	1	2	1	1	1	1	1	1	1	1	10	1	1	1	0	1	1	8	1	9	1	5	4	1	0	1	0	1	0
Q9ES46	Q9ES46	3	3	3	Beta-parvin	Parvb	sp|Q9ES46|PARVB_MOUSE Beta-parvin OS=Mus musculus OX=10090 GN=Parvb PE=1 SV=1	1	3	3	3	2	3	3	3	2	1	3	3	3	3	3	2	3	3	3	0	0	2	2	1	1	3	2	3	3	3	3	2	1	3	0	0	0	2	3	3	3	2
Q9EST5	Q9EST5	6	3	3	Acidic leucine-rich nuclear phosphoprotein 32 family member B	Anp32b	sp|Q9EST5|AN32B_MOUSE Acidic leucine-rich nuclear phosphoprotein 32 family member B OS=Mus musculus OX=10090 GN=Anp32b PE=1 SV=1	1	6	3	3	3	0	0	0	4	4	0	0	0	0	0	0	0	0	0	1	3	3	3	1	4	4	3	3	1	1	2	0	0	0	5	1	4	2	0	0	0	3
Q9JHH6;CON__Q2KIG3	Q9JHH6;CON__Q2KIG3	5;3	5;3	5;3	Carboxypeptidase B2	Cpb2	sp|Q9JHH6|CBPB2_MOUSE Carboxypeptidase B2 OS=Mus musculus OX=10090 GN=Cpb2 PE=1 SV=1;	2	5	5	5	1	1	1	0	1	2	1	2	0	0	1	2	0	0	0	1	3	0	0	1	1	2	0	3	0	0	0	0	0	1	3	4	5	1	1	1	0	1
Q9JI48	Q9JI48	1	1	1	Placenta-specific gene 8 protein	Plac8	sp|Q9JI48|PLAC8_MOUSE Placenta-specific gene 8 protein OS=Mus musculus OX=10090 GN=Plac8 PE=1 SV=1	1	1	1	1	1	1	0	1	0	0	0	1	1	0	1	0	1	1	1	0	1	0	1	0	0	0	0	0	0	1	1	0	1	1	0	0	0	1	1	0	1	0
Q9JJH1;Q8C7E4	Q9JJH1;Q8C7E4	7;6	7;6	7;6	Ribonuclease 4	Rnase4	sp|Q9JJH1|RNAS4_MOUSE Ribonuclease 4 OS=Mus musculus OX=10090 GN=Rnase4 PE=1 SV=1;tr|Q8C7E4|Q8C7E4_MOUSE Ribonuclease 4 OS=Mus musculus OX=10090 GN=Rnase4 PE=1 SV=1	2	7	7	7	5	4	1	0	5	3	1	2	3	0	3	0	2	1	0	1	6	4	1	0	1	6	3	4	1	3	1	1	3	1	0	1	2	5	4	1	0	5
Q9JJN5;CON__Q2KJ83	Q9JJN5	16;4	16;4	16;4	Carboxypeptidase N catalytic chain	Cpn1	sp|Q9JJN5|CBPN_MOUSE Carboxypeptidase N catalytic chain OS=Mus musculus OX=10090 GN=Cpn1 PE=1 SV=1	2	16	16	16	14	8	9	10	15	14	8	11	14	8	11	10	8	7	7	11	10	10	6	9	10	12	12	12	7	8	7	7	8	8	15	14	13	14	8	9	10	15
Q9JL99;A0T1G3	Q9JL99;A0T1G3	2;1	2;1	2;1	C-type lectin domain family 1 member B	Clec1b	sp|Q9JL99|CLC1B_MOUSE C-type lectin domain family 1 member B OS=Mus musculus OX=10090 GN=Clec1b PE=1 SV=1;tr|A0T1G3|A0T1G3_MOUSE C-type lectin domain family 1 member B OS=Mus musculus OX=10090 GN=Clec1b PE=1 SV=1	2	2	2	2	0	1	1	1	1	0	1	1	2	1	0	1	0	0	1	1	0	1	0	0	1	0	1	0	0	1	0	0	1	1	1	2	1	0	1	1	1	1
Q9JLY7	Q9JLY7	3	3	3	Dual specificity protein phosphatase 14	Dusp14	sp|Q9JLY7|DUS14_MOUSE Dual specificity protein phosphatase 14 OS=Mus musculus OX=10090 GN=Dusp14 PE=2 SV=2	1	3	3	3	0	1	0	0	0	0	0	2	0	0	0	0	0	0	0	0	0	0	0	0	0	0	0	0	0	0	0	0	0	0	0	0	0	0	1	0	0	0
Q9JLZ6	Q9JLZ6	1	1	1	Hypermethylated in cancer 2 protein	Hic2	sp|Q9JLZ6|HIC2_MOUSE Hypermethylated in cancer 2 protein OS=Mus musculus OX=10090 GN=Hic2 PE=2 SV=4	1	1	1	1	1	1	1	1	1	1	1	1	1	1	1	1	1	1	1	1	1	1	1	1	1	1	1	1	0	1	0	1	1	1	0	0	1	1	1	1	1	1
Q9QUI0;A0A0A6YXF6;Q62159;A0A0G2JEP8;H3BL56;Q9CR99;P62746	Q9QUI0;A0A0A6YXF6;Q62159;A0A0G2JEP8;H3BL56	4;3;3;2;2;1;1	4;3;3;2;2;1;1	4;3;3;2;2;1;1	Transforming protein RhoA;Rho-related GTP-binding protein RhoC	Rhoa;Rhoc	sp|Q9QUI0|RHOA_MOUSE Transforming protein RhoA OS=Mus musculus OX=10090 GN=Rhoa PE=1 SV=1;tr|A0A0A6YXF6|A0A0A6YXF6_MOUSE Transforming protein RhoA (Fragment) OS=Mus musculus OX=10090 GN=Rhoa PE=1 SV=1;sp|Q62159|RHOC_MOUSE Rho-related GTP-binding protein Rh	7	4	4	4	1	3	2	3	2	2	3	3	3	2	1	1	3	2	3	0	2	1	2	1	1	2	2	3	2	2	2	0	2	2	1	0	1	1	3	2	3	2
Q9QUK6	Q9QUK6	2	2	2	Toll-like receptor 4	Tlr4	sp|Q9QUK6|TLR4_MOUSE Toll-like receptor 4 OS=Mus musculus OX=10090 GN=Tlr4 PE=1 SV=1	1	2	2	2	0	0	0	0	0	0	0	0	0	0	0	0	0	0	0	0	0	0	0	0	0	0	0	0	0	0	0	0	0	0	2	2	2	0	0	0	0	0
Q9R0T7;Q9QUK9	Q9R0T7;Q9QUK9	1;1	1;1	1;1		Try4;Try5	tr|Q9R0T7|Q9R0T7_MOUSE Pancreatic trypsin OS=Mus musculus OX=10090 GN=Try4 PE=1 SV=1;tr|Q9QUK9|Q9QUK9_MOUSE TESP4 OS=Mus musculus OX=10090 GN=Try5 PE=1 SV=1	2	1	1	1	1	0	1	0	0	0	0	0	1	1	0	1	0	0	0	1	0	0	0	1	0	0	0	0	0	1	0	0	0	0	0	0	0	1	0	1	0	0
Q9QUM0	Q9QUM0	29	29	29	Integrin alpha-IIb;Integrin alpha-IIb heavy chain;Integrin alpha-IIb light chain	Itga2b	sp|Q9QUM0|ITA2B_MOUSE Integrin alpha-IIb OS=Mus musculus OX=10090 GN=Itga2b PE=1 SV=2	1	29	29	29	17	23	22	21	16	17	23	24	26	19	23	21	23	21	23	15	16	18	18	14	17	19	19	17	20	21	19	19	21	20	8	17	17	17	23	22	21	16
Q9QUM4	Q9QUM4	4	4	4	Signaling lymphocytic activation molecule	Slamf1	sp|Q9QUM4|SLAF1_MOUSE Signaling lymphocytic activation molecule OS=Mus musculus OX=10090 GN=Slamf1 PE=1 SV=1	1	4	4	4	2	1	2	1	3	2	3	3	4	1	3	0	3	2	4	0	0	0	0	0	0	1	1	0	2	2	0	2	2	3	1	1	2	2	1	2	1	3
Q9QUN9	Q9QUN9	1	1	1	Dickkopf-related protein 3	Dkk3	sp|Q9QUN9|DKK3_MOUSE Dickkopf-related protein 3 OS=Mus musculus OX=10090 GN=Dkk3 PE=2 SV=1	1	1	1	1	0	0	0	0	0	0	0	0	0	0	0	0	0	0	0	0	1	0	0	0	0	0	0	0	0	0	0	0	0	0	0	0	0	0	0	0	0	0
Q9QUP5	Q9QUP5	15	15	15	Hyaluronan and proteoglycan link protein 1	Hapln1	sp|Q9QUP5|HPLN1_MOUSE Hyaluronan and proteoglycan link protein 1 OS=Mus musculus OX=10090 GN=Hapln1 PE=1 SV=1	1	15	15	15	7	5	4	3	8	8	9	11	11	3	5	5	3	5	5	5	9	8	11	11	12	7	7	5	7	8	7	5	9	6	7	5	8	7	5	4	3	8
Q9QUT0;A0A3B2WBH6	Q9QUT0	3;1	3;1	3;1	Ammonium transporter Rh type A	Rhag	sp|Q9QUT0|RHAG_MOUSE Ammonium transporter Rh type A OS=Mus musculus OX=10090 GN=Rhag PE=1 SV=1	2	3	3	3	2	3	3	3	2	1	1	3	3	2	3	3	3	3	2	1	1	1	2	0	1	1	2	1	1	1	1	1	1	2	0	2	0	2	3	3	3	2
Q9QWK4;Q9EQY5	Q9QWK4	23;1	23;1	23;1	CD5 antigen-like	Cd5l	sp|Q9QWK4|CD5L_MOUSE CD5 antigen-like OS=Mus musculus OX=10090 GN=Cd5l PE=1 SV=3	2	23	23	23	22	20	18	19	22	21	22	23	23	19	20	18	20	19	19	22	23	23	20	20	22	23	22	22	23	21	20	21	21	20	22	19	21	22	20	18	19	22
Q9QXC1;Q6YJU1;A0A338P7B8	Q9QXC1;Q6YJU1;A0A338P7B8	8;6;4	8;6;4	8;6;4	Fetuin-B	Fetub	sp|Q9QXC1|FETUB_MOUSE Fetuin-B OS=Mus musculus OX=10090 GN=Fetub PE=1 SV=1;tr|Q6YJU1|Q6YJU1_MOUSE Fetuin-B OS=Mus musculus OX=10090 GN=Fetub PE=1 SV=1;tr|A0A338P7B8|A0A338P7B8_MOUSE Fetuin-B (Fragment) OS=Mus musculus OX=10090 GN=Fetub PE=1 SV=1	3	8	8	8	5	8	7	8	5	6	8	7	8	8	8	7	5	7	6	7	7	7	6	7	6	6	4	5	5	5	8	5	8	6	6	5	4	5	8	7	8	5
Q9QYB8;A0A0N4SWF0	Q9QYB8	5;1	4;1	4;1	Beta-adducin	Add2	sp|Q9QYB8|ADDB_MOUSE Beta-adducin OS=Mus musculus OX=10090 GN=Add2 PE=1 SV=4	2	5	4	4	2	5	4	4	2	2	3	2	3	4	4	4	5	5	4	0	2	1	2	3	2	0	3	0	1	2	2	4	4	3	1	2	0	1	4	3	3	1
Q9QYY7	Q9QYY7	6	6	6	Endothelial cell-specific molecule 1	Esm1	sp|Q9QYY7|ESM1_MOUSE Endothelial cell-specific molecule 1 OS=Mus musculus OX=10090 GN=Esm1 PE=2 SV=1	1	6	6	6	5	0	0	1	5	4	6	6	6	0	0	0	0	0	1	0	3	4	2	1	5	4	4	5	4	3	0	2	1	3	3	2	4	5	0	0	1	5
Q9QZF2	Q9QZF2	11	11	11	Glypican-1;Secreted glypican-1	Gpc1	sp|Q9QZF2|GPC1_MOUSE Glypican-1 OS=Mus musculus OX=10090 GN=Gpc1 PE=1 SV=1	1	11	11	11	2	0	0	0	6	4	0	0	0	0	0	0	0	0	0	1	6	5	8	5	11	1	0	0	3	6	2	0	0	0	3	8	7	2	0	0	0	6
Q9QZI9	Q9QZI9	2	2	2	Serine incorporator 3	Serinc3	sp|Q9QZI9|SERC3_MOUSE Serine incorporator 3 OS=Mus musculus OX=10090 GN=Serinc3 PE=1 SV=2	1	2	2	2	1	1	0	1	1	1	1	2	2	0	1	1	1	1	1	1	1	1	1	0	0	1	1	2	1	1	1	1	1	1	1	2	0	1	1	0	1	1
Q9QZU3;O08742	Q9QZU3;O08742	2;1	2;1	2;1	Platelet glycoprotein V	Gp5	tr|Q9QZU3|Q9QZU3_MOUSE Platelet glycoprotein V (Fragment) OS=Mus musculus OX=10090 GN=Gp5 PE=1 SV=1;sp|O08742|GPV_MOUSE Platelet glycoprotein V OS=Mus musculus OX=10090 GN=Gp5 PE=1 SV=1	2	2	2	2	2	2	0	0	2	0	2	2	2	0	2	2	2	2	1	1	1	1	1	1	1	0	1	0	1	1	1	0	2	2	0	0	1	2	2	0	0	2
Q9QZU5	Q9QZU5	3	3	3	Keratin-associated protein 15-1	Krtap15-1	sp|Q9QZU5|KR151_MOUSE Keratin-associated protein 15-1 OS=Mus musculus OX=10090 GN=Krtap15-1 PE=2 SV=1	1	3	3	3	0	0	0	0	0	0	0	3	0	0	0	0	0	0	0	0	0	0	0	0	0	0	0	0	0	0	0	0	0	0	0	0	0	0	0	0	0	0
Q9QZZ6	Q9QZZ6	4	4	4	Dermatopontin	Dpt	sp|Q9QZZ6|DERM_MOUSE Dermatopontin OS=Mus musculus OX=10090 GN=Dpt PE=1 SV=1	1	4	4	4	0	0	0	0	0	0	0	0	0	0	0	0	0	0	0	0	0	0	2	2	4	0	0	0	0	0	0	1	0	1	2	1	1	0	0	0	0	0
Q9R0G6;CON__ENSEMBL:ENSBTAP00000006074;A0A1D5RMB8;A0A1D5RM48	Q9R0G6	29;11;6;1	26;8;3;1	26;8;3;1	Cartilage oligomeric matrix protein	Comp	sp|Q9R0G6|COMP_MOUSE Cartilage oligomeric matrix protein OS=Mus musculus OX=10090 GN=Comp PE=1 SV=2	4	29	26	26	4	6	1	8	6	5	7	6	8	6	2	3	7	5	1	4	2	3	22	16	22	2	1	1	23	24	16	27	25	28	7	14	14	2	5	0	7	4
Q9R0P5	Q9R0P5	4	4	4	Destrin	Dstn	sp|Q9R0P5|DEST_MOUSE Destrin OS=Mus musculus OX=10090 GN=Dstn PE=1 SV=3	1	4	4	4	2	3	3	3	1	1	3	3	2	2	2	3	3	4	3	1	2	2	1	1	2	1	3	1	1	2	2	2	2	3	1	2	2	2	3	3	3	1
Q9R0Q7;D3Z7C6	Q9R0Q7;D3Z7C6	6;5	6;5	6;5	Prostaglandin E synthase 3	Ptges3	sp|Q9R0Q7|TEBP_MOUSE Prostaglandin E synthase 3 OS=Mus musculus OX=10090 GN=Ptges3 PE=1 SV=1;tr|D3Z7C6|D3Z7C6_MOUSE Prostaglandin E synthase 3 OS=Mus musculus OX=10090 GN=Ptges3 PE=1 SV=1	2	6	6	6	4	0	0	0	6	5	0	1	0	0	0	0	0	1	0	4	6	5	0	0	0	5	6	5	1	0	0	1	1	2	4	2	3	4	0	0	0	6
Q9R118	Q9R118	11	11	11	Serine protease HTRA1	Htra1	sp|Q9R118|HTRA1_MOUSE Serine protease HTRA1 OS=Mus musculus OX=10090 GN=Htra1 PE=1 SV=2	1	11	11	11	5	0	0	0	6	6	2	3	1	0	0	0	0	0	0	4	6	5	2	0	6	8	6	8	0	0	0	1	0	1	3	6	4	5	0	0	0	6
Q9R1E6;G3UXY9;A0A2I3BR60	Q9R1E6;G3UXY9	29;28;3	29;28;3	29;28;3	Ectonucleotide pyrophosphatase/phosphodiesterase family member 2	Enpp2	sp|Q9R1E6|ENPP2_MOUSE Ectonucleotide pyrophosphatase/phosphodiesterase family member 2 OS=Mus musculus OX=10090 GN=Enpp2 PE=1 SV=3;tr|G3UXY9|G3UXY9_MOUSE Ectonucleotide pyrophosphatase/phosphodiesterase family member 2 OS=Mus musculus OX=10090 GN=Enpp2 PE=	3	29	29	29	26	0	0	0	25	25	2	3	1	0	0	0	0	0	1	9	17	17	1	1	0	26	15	19	2	1	1	1	0	1	7	4	3	26	0	0	0	25
Q9R1P0;E9PW69;E9Q0X0	Q9R1P0;E9PW69;E9Q0X0	5;4;3	5;4;3	5;4;3	Proteasome subunit alpha type-4;Proteasome subunit alpha type	Psma4	sp|Q9R1P0|PSA4_MOUSE Proteasome subunit alpha type-4 OS=Mus musculus OX=10090 GN=Psma4 PE=1 SV=1;tr|E9PW69|E9PW69_MOUSE Proteasome subunit alpha type (Fragment) OS=Mus musculus OX=10090 GN=Psma4 PE=1 SV=1;tr|E9Q0X0|E9Q0X0_MOUSE Proteasome subunit alpha typ	3	5	5	5	0	1	0	0	0	0	0	0	0	0	0	0	1	0	1	0	0	0	0	0	0	0	0	0	4	1	1	3	4	5	0	1	0	0	1	0	0	0
Q9R1P1	Q9R1P1	2	2	2	Proteasome subunit beta type-3	Psmb3	sp|Q9R1P1|PSB3_MOUSE Proteasome subunit beta type-3 OS=Mus musculus OX=10090 GN=Psmb3 PE=1 SV=1	1	2	2	2	0	0	0	0	0	0	0	0	0	0	0	0	0	0	0	0	0	0	0	0	0	0	1	0	1	1	1	1	1	2	0	0	0	0	0	0	0	0
Q9R1P4;A0A1B0GS70	Q9R1P4;A0A1B0GS70	7;5	7;5	7;5	Proteasome subunit alpha type-1	Psma1	sp|Q9R1P4|PSA1_MOUSE Proteasome subunit alpha type-1 OS=Mus musculus OX=10090 GN=Psma1 PE=1 SV=1;tr|A0A1B0GS70|A0A1B0GS70_MOUSE Proteasome subunit alpha type-1 OS=Mus musculus OX=10090 GN=Psma1 PE=1 SV=1	2	7	7	7	0	1	2	1	0	0	0	1	0	2	1	2	2	2	1	0	0	0	0	1	1	0	1	1	3	4	1	5	2	6	0	2	1	0	1	2	1	0
Q9WV69;A0A2I3BS01	Q9WV69	7;1	7;1	7;1	Dematin	Dmtn	sp|Q9WV69|DEMA_MOUSE Dematin OS=Mus musculus OX=10090 GN=Dmtn PE=1 SV=1	2	7	7	7	0	6	7	3	2	0	2	3	6	4	5	6	6	7	7	0	0	0	2	1	4	1	0	1	1	2	1	3	5	2	0	1	0	0	6	7	3	2
Q9WVA4;A0A0A6YXG6	Q9WVA4	5;2	5;2	5;2	Transgelin-2	Tagln2	sp|Q9WVA4|TAGL2_MOUSE Transgelin-2 OS=Mus musculus OX=10090 GN=Tagln2 PE=1 SV=4	2	5	5	5	1	5	5	5	1	3	4	3	4	4	4	4	5	5	5	1	1	1	2	1	2	2	3	0	3	4	4	4	4	4	2	2	1	1	5	5	5	1
Q9WVJ3;A0A2I3BS14;A0A2I3BPG0	Q9WVJ3;A0A2I3BS14;A0A2I3BPG0	8;7;5	8;7;5	8;7;5	Carboxypeptidase Q	Cpq	sp|Q9WVJ3|CBPQ_MOUSE Carboxypeptidase Q OS=Mus musculus OX=10090 GN=Cpq PE=1 SV=1;tr|A0A2I3BS14|A0A2I3BS14_MOUSE Carboxypeptidase Q (Fragment) OS=Mus musculus OX=10090 GN=Cpq PE=1 SV=1;tr|A0A2I3BPG0|A0A2I3BPG0_MOUSE Carboxypeptidase Q (Fragment) OS=Mus mus	3	8	8	8	6	3	3	5	7	7	6	6	3	3	3	2	2	2	0	4	1	3	1	0	3	7	3	6	0	0	1	0	1	4	5	4	6	6	3	3	5	7
Q9WVK4	Q9WVK4	2	2	2	EH domain-containing protein 1	Ehd1	sp|Q9WVK4|EHD1_MOUSE EH domain-containing protein 1 OS=Mus musculus OX=10090 GN=Ehd1 PE=1 SV=1	1	2	2	2	1	1	1	1	1	1	1	1	1	1	1	1	2	2	1	0	1	1	1	0	1	1	1	1	1	1	1	0	2	1	1	1	0	1	1	1	1	1
Q9Z126;A0A0J9YTR7	Q9Z126;A0A0J9YTR7	5;3	5;3	5;3	Platelet factor 4	Pf4	sp|Q9Z126|PLF4_MOUSE Platelet factor 4 OS=Mus musculus OX=10090 GN=Pf4 PE=1 SV=1;tr|A0A0J9YTR7|A0A0J9YTR7_MOUSE Platelet factor 4 OS=Mus musculus OX=10090 GN=Pf4 PE=1 SV=1	2	5	5	5	3	3	3	4	3	3	3	4	3	3	3	3	3	3	3	3	3	3	3	3	4	4	3	3	3	3	3	3	3	3	3	3	3	3	3	3	4	3
Q9Z180	Q9Z180	1	1	1	SET-binding protein	Setbp1	sp|Q9Z180|SETBP_MOUSE SET-binding protein OS=Mus musculus OX=10090 GN=Setbp1 PE=1 SV=4	1	1	1	1	0	0	0	0	0	0	0	0	0	0	0	0	0	0	0	0	0	0	0	0	0	0	0	0	0	0	0	0	0	0	1	1	1	0	0	0	0	0
Q9Z1Q5	Q9Z1Q5	2	2	2	Chloride intracellular channel protein 1	Clic1	sp|Q9Z1Q5|CLIC1_MOUSE Chloride intracellular channel protein 1 OS=Mus musculus OX=10090 GN=Clic1 PE=1 SV=3	1	2	2	2	0	1	1	1	0	0	2	1	2	1	1	0	2	2	1	1	0	1	0	0	0	2	0	0	0	1	0	1	2	1	0	2	1	0	1	1	1	0
Q9Z1R3	Q9Z1R3	6	6	6	Apolipoprotein M	Apom	sp|Q9Z1R3|APOM_MOUSE Apolipoprotein M OS=Mus musculus OX=10090 GN=Apom PE=1 SV=1	1	6	6	6	5	5	5	5	4	4	6	6	6	6	6	6	6	6	6	5	4	5	5	5	6	5	6	6	6	4	5	5	5	4	5	5	4	5	5	5	5	4
Q9Z1R9	Q9Z1R9	1	1	1		Prss1	tr|Q9Z1R9|Q9Z1R9_MOUSE Protease, serine 1 (trypsin 1) OS=Mus musculus OX=10090 GN=Prss1 PE=1 SV=1	1	1	1	1	1	1	0	1	1	0	0	1	1	1	1	1	1	1	1	1	0	1	1	1	1	0	1	0	0	0	1	0	1	1	0	1	1	1	1	0	1	1
Q9Z1T2	Q9Z1T2	33	33	29	Thrombospondin-4	Thbs4	sp|Q9Z1T2|TSP4_MOUSE Thrombospondin-4 OS=Mus musculus OX=10090 GN=Thbs4 PE=1 SV=1	1	33	33	29	23	13	9	14	22	23	17	16	19	10	8	8	22	18	13	12	18	13	32	31	32	14	15	11	31	32	32	33	30	32	20	23	17	23	13	9	14	22
Q9Z2T6	Q9Z2T6	36	4	4	Keratin, type II cuticular Hb5	Krt85	sp|Q9Z2T6|KRT85_MOUSE Keratin, type II cuticular Hb5 OS=Mus musculus OX=10090 GN=Krt85 PE=1 SV=2	1	36	4	4	0	26	4	11	1	1	1	22	2	1	2	1	1	1	1	1	1	1	2	14	1	1	1	0	2	1	6	1	15	1	5	4	4	0	1	0	0	0
Q9Z2U0;A0A338P7D7;Q9CWH6;B7ZMS4;A0A3Q4L361;A0A3Q4EHS3;A0A3Q4EG42	Q9Z2U0;A0A338P7D7;Q9CWH6	8;5;4;3;1;1;1	8;5;4;3;1;1;1	8;5;4;3;1;1;1	Proteasome subunit alpha type-7;Proteasome subunit alpha type-7-like	Psma7;Psma8	sp|Q9Z2U0|PSA7_MOUSE Proteasome subunit alpha type-7 OS=Mus musculus OX=10090 GN=Psma7 PE=1 SV=1;tr|A0A338P7D7|A0A338P7D7_MOUSE Proteasome subunit alpha type OS=Mus musculus OX=10090 GN=Psma7 PE=1 SV=1;sp|Q9CWH6|PSMA8_MOUSE Proteasome subunit alpha type-8	7	8	8	8	0	4	3	0	1	0	1	0	1	2	3	0	1	3	3	0	0	0	1	0	1	0	0	0	4	4	3	7	8	7	0	0	0	0	4	3	0	1
Q9Z2U1	Q9Z2U1	3	3	3	Proteasome subunit alpha type-5	Psma5	sp|Q9Z2U1|PSA5_MOUSE Proteasome subunit alpha type-5 OS=Mus musculus OX=10090 GN=Psma5 PE=1 SV=1	1	3	3	3	0	2	0	0	0	0	0	1	0	1	1	2	0	1	1	0	0	0	0	0	0	0	0	0	3	3	0	2	2	3	0	0	0	0	2	0	0	0
V9GXG1	V9GXG1	2	2	2		Slfn14	sp|V9GXG1|SLN14_MOUSE Protein SLFN14 OS=Mus musculus OX=10090 GN=Slfn14 PE=1 SV=1	1	2	2	2	0	2	1	1	0	0	1	0	1	1	0	1	0	0	1	0	0	0	0	0	1	0	0	0	0	1	0	0	0	1	0	2	1	0	2	1	1	0
[truncated: 284 more columns]
